# Supplementary material for: EMC rectifies the topology of multipass membrane proteins
Source: Nat Struct Mol Biol. 2023 Nov 13;31(1):32–41. doi: 10.1038/s41594-023-01120-6 (PMC10803268; doi:10.1038/s41594-023-01120-6)
Supplement: Supplementary file 4 — Topology analysis of all multipass membrane proteins in the human genome. [file 41594_2023_1120_MOESM4_ESM.xlsx]

## Sheet: All Human Multipass proteins
Entry	Entry name	Length	No_TMs	C-term topology	C-tail Length	∆G-TMD-Last
Q8NBW4	S38A9_HUMAN	561	11	Cexo	0	-0.263
Q9BZD2	S29A3_HUMAN	475	11	Cexo	0	1.006
O76024	WFS1_HUMAN	890	9	Cexo	0	3.658
Q8N1S5	S39AB_HUMAN	342	8	Cexo	0	0.876
Q9NP94	S39A2_HUMAN	309	8	Cexo	0	-0.885
Q9NY26	S39A1_HUMAN	324	8	Cexo	0	-2.219
Q9BSR8	YIPF4_HUMAN	244	5	Cexo	0	-0.733
Q969M3	YIPF5_HUMAN	257	5	Cexo	0	0.547
Q8N8F6	YIPF7_HUMAN	280	5	Cexo	0	-0.441
P78334	GBRE_HUMAN	506	4	Cexo	0	0.202
Q9UN88	GBRT_HUMAN	632	4	Cexo	0	1.07
O14764	GBRD_HUMAN	452	4	Cexo	0	0.772
A8MPY1	GBRR3_HUMAN	467	4	Cexo	0	0.277
Q8N1C3	GBRG1_HUMAN	465	4	Cexo	0	0.088
Q99928	GBRG3_HUMAN	467	4	Cexo	0	-0.244
P24046	GBRR1_HUMAN	479	4	Cexo	0	0.77
O14684	PTGES_HUMAN	152	4	Cexo	0	3.209
P61803	DAD1_HUMAN	113	3	Cexo	0	1.476
Q9Y5U9	IR3IP_HUMAN	82	2	Cexo	0	-1.002
P31639	SC5A2_HUMAN	672	14	Cexo	1	-0.706
Q9NY91	SC5A4_HUMAN	659	14	Cexo	1	0.053
Q96H72	S39AD_HUMAN	371	8	Cexo	1	-1.807
Q9BRY0	S39A3_HUMAN	314	8	Cexo	1	-0.739
Q9H920	RN121_HUMAN	327	6	Cexo	1	2.798
Q9NR77	PXMP2_HUMAN	195	5	Cexo	1	0.48
Q5BJH7	YIF1B_HUMAN	314	5	Cexo	1	2.043
O95070	YIF1A_HUMAN	293	5	Cexo	1	0.872
Q6PI25	CNIH2_HUMAN	160	4	Cexo	1	0.506
P18505	GBRB1_HUMAN	474	4	Cexo	1	0.483
P28476	GBRR2_HUMAN	465	4	Cexo	1	1.111
P47870	GBRB2_HUMAN	512	4	Cexo	1	-0.141
P28472	GBRB3_HUMAN	473	4	Cexo	1	0.256
P18507	GBRG2_HUMAN	467	4	Cexo	1	-0.351
P48167	GLRB_HUMAN	497	4	Cexo	1	-0.528
Q9P003	CNIH4_HUMAN	139	4	Cexo	1	0.194
Q9GZZ6	ACH10_HUMAN	450	4	Cexo	1	-2.006
Q8TBE1	CNIH3_HUMAN	160	4	Cexo	1	-0.037
O95406	CNIH1_HUMAN	144	4	Cexo	1	-0.251
Q8N6S5	AR6P6_HUMAN	226	3	Cexo	1	0.547
P53794	SC5A3_HUMAN	718	14	Cexo	2	-1.286
Q7Z5S9	TM144_HUMAN	345	10	Cexo	2	-2.383
Q70Z44	5HT3D_HUMAN	454	4	Cexo	2	-2.335
A5X5Y0	5HT3E_HUMAN	456	4	Cexo	2	-1.942
Q8WXA8	5HT3C_HUMAN	447	4	Cexo	2	-2.383
O00591	GBRP_HUMAN	440	4	Cexo	2	-0.339
Q5VZR4	MF14C_HUMAN	134	3	Cexo	2	1.295
Q7Z6L0	PRRT2_HUMAN	340	2	Cexo	2	-0.154
Q9NUD9	PIGV_HUMAN	493	11	Cexo	3	-0.402
P57103	NAC3_HUMAN	927	10	Cexo	3	-1.406
Q96HH6	TMM19_HUMAN	336	9	Cexo	3	-0.19
Q9Y5Z9	UBIA1_HUMAN	338	9	Cexo	3	-0.022
Q6ZNA5	FRRS1_HUMAN	592	6	Cexo	3	-0.351
Q96EC8	YIPF6_HUMAN	236	5	Cexo	3	-1.444
Q6UW68	TM205_HUMAN	189	4	Cexo	3	2.217
P27449	VATL_HUMAN	155	4	Cexo	3	-1.462
P46098	5HT3A_HUMAN	478	4	Cexo	3	-1.403
Q9UGM1	ACHA9_HUMAN	479	4	Cexo	3	-3.339
Q8IXB3	TUSC5_HUMAN	177	3	Cexo	3	-1.56
Q9BV81	EMC6_HUMAN	110	3	Cexo	3	0.189
H0YL14	TM250_HUMAN	139	2	Cexo	3	0.201
Q14542	S29A2_HUMAN	456	11	Cexo	4	-0.628
Q99808	S29A1_HUMAN	456	11	Cexo	4	-1.994
Q04671	P_HUMAN	838	11	Cexo	4	2.675
Q9HC07	TM165_HUMAN	324	6	Cexo	4	-0.491
Q9BU79	TM243_HUMAN	118	3	Cexo	4	-2.457
B4DJY2	TM233_HUMAN	109	2	Cexo	4	-0.691
P61165	TM258_HUMAN	79	2	Cexo	4	-2.074
Q9UL01	DSE_HUMAN	958	2	Cexo	4	-0.326
Q8IZM9	S38A6_HUMAN	456	11	Cexo	5	-1.735
A6NNN8	S38A8_HUMAN	435	11	Cexo	5	1.946
Q8NE00	TM104_HUMAN	496	11	Cexo	5	-1.053
Q96GZ6	S41A3_HUMAN	507	11	Cexo	5	1.055
Q7Z429	LFG1_HUMAN	371	7	Cexo	5	1.816
Q969X1	LFG3_HUMAN	311	7	Cexo	5	2.841
Q9NX52	RHBL2_HUMAN	303	7	Cexo	5	-1.772
Q96PB1	CASD1_HUMAN	797	15	Cexo	6	-1.354
Q13530	SERC3_HUMAN	473	10	Cexo	6	0.316
Q9BWQ8	LFG2_HUMAN	316	7	Cexo	6	1.247
O43462	MBTP2_HUMAN	519	6	Cexo	6	0.082
O95264	5HT3B_HUMAN	441	4	Cexo	6	-0.481
Q504Y0	S39AC_HUMAN	691	8	Cexo	7	-0.722
P10620	MGST1_HUMAN	155	4	Cexo	7	1.838
A6NMD0	IFM10_HUMAN	228	3	Cexo	7	-0.533
E9PQX1	TM262_HUMAN	116	3	Cexo	7	3.045
Q8WZ71	TM158_HUMAN	300	2	Cexo	7	2.288
Q75T13	PGAP1_HUMAN	922	10	Cexo	8	3.091
P32418	NAC1_HUMAN	973	10	Cexo	8	-1.131
Q9HC58	NCKX3_HUMAN	644	10	Cexo	8	0.523
Q8IWX5	SGPP2_HUMAN	399	9	Cexo	8	3.134
Q8N4S7	PAQR4_HUMAN	273	7	Cexo	8	3.428
O75192	PX11A_HUMAN	247	6	Cexo	8	2.116
Q15822	ACHA2_HUMAN	529	4	Cexo	8	-3.324
P43681	ACHA4_HUMAN	627	4	Cexo	8	-2.832
P32297	ACHA3_HUMAN	505	4	Cexo	8	-1.689
Q8WUM9	S20A1_HUMAN	679	12	Cexo	9	0.808
Q96JW4	S41A2_HUMAN	573	11	Cexo	9	-0.318
Q8IVJ1	S41A1_HUMAN	513	11	Cexo	9	0.167
Q9NX61	T161A_HUMAN	479	8	Cexo	9	0.073
Q6P5W5	S39A4_HUMAN	647	8	Cexo	9	-0.839
Q99437	VATO_HUMAN	205	5	Cexo	9	0.498
Q08357	S20A2_HUMAN	652	12	Cexo	10	0.36
Q9UI40	NCKX2_HUMAN	661	10	Cexo	10	-1.062
O60721	NCKX1_HUMAN	1099	10	Cexo	10	-1.589
Q9C0K1	S39A8_HUMAN	460	8	Cexo	10	1.121
Q9ULF5	S39AA_HUMAN	831	8	Cexo	10	-1.213
Q13433	S39A6_HUMAN	755	8	Cexo	10	-0.036
P47869	GBRA2_HUMAN	451	4	Cexo	10	0.588
P02708	ACHA_HUMAN	482	4	Cexo	10	-1.949
Q15825	ACHA6_HUMAN	494	4	Cexo	10	-2.378
Q6PI78	TMM65_HUMAN	240	3	Cexo	10	0.711
Q9Y284	ASTER_HUMAN	106	3	Cexo	10	2.424
Q99946	PRRT1_HUMAN	306	3	Cexo	10	-1.586
A0A087WTH1	TM265_HUMAN	108	2	Cexo	10	-2.581
Q96QD8	S38A2_HUMAN	506	11	Cexo	11	-1.095
Q9H3H5	GPT_HUMAN	408	10	Cexo	11	-0.382
Q71RS6	NCKX5_HUMAN	500	10	Cexo	11	0.829
Q6ZMH5	S39A5_HUMAN	540	8	Cexo	11	-0.805
Q15043	S39AE_HUMAN	492	8	Cexo	11	1.533
Q8N755	PQLC3_HUMAN	202	6	Cexo	11	-1.35
Q8NBV4	PLPP7_HUMAN	271	5	Cexo	11	2.793
Q5SWH9	TMM69_HUMAN	247	5	Cexo	11	0.265
Q9BRN9	TM2D3_HUMAN	247	4	Cexo	11	1.298
A8MWL7	TM14D_HUMAN	114	4	Cexo	11	1.365
P48169	GBRA4_HUMAN	554	4	Cexo	11	1.624
Q9BX73	TM2D2_HUMAN	214	4	Cexo	11	0.08
P23416	GLRA2_HUMAN	452	4	Cexo	11	-0.502
Q9BTV4	TMM43_HUMAN	400	4	Cexo	11	-1.632
P23415	GLRA1_HUMAN	457	4	Cexo	11	-0.104
Q05901	ACHB3_HUMAN	458	4	Cexo	11	-1.338
Q9NRP0	OSTC_HUMAN	149	3	Cexo	11	-3.234
Q92982	NINJ1_HUMAN	152	3	Cexo	11	-1.389
Q8WUX1	S38A5_HUMAN	472	11	Cexo	12	-1.286
Q969I6	S38A4_HUMAN	547	11	Cexo	12	-2.179
Q9UPR5	NAC2_HUMAN	921	10	Cexo	12	-1.687
Q16445	GBRA6_HUMAN	453	4	Cexo	12	0.104
O14880	MGST3_HUMAN	152	4	Cexo	12	2.619
Q494W8	CRFM7_HUMAN	412	4	Cexo	12	-1.111
P36544	ACHA7_HUMAN	502	4	Cexo	12	-1.111
Q6ZNR0	TMM91_HUMAN	172	2	Cexo	12	-0.714
A6NDD5	SYN1L_HUMAN	238	2	Cexo	12	-1.066
Q99624	S38A3_HUMAN	504	11	Cexo	13	-1.664
Q6TCH7	PAQR3_HUMAN	311	7	Cexo	13	3.598
O75783	RHBL1_HUMAN	438	7	Cexo	13	-1.578
P58872	RHBL3_HUMAN	404	7	Cexo	13	-1.674
P14867	GBRA1_HUMAN	456	4	Cexo	13	-0.803
P34903	GBRA3_HUMAN	492	4	Cexo	13	-0.442
P31644	GBRA5_HUMAN	462	4	Cexo	13	0.588
O75311	GLRA3_HUMAN	464	4	Cexo	13	-0.623
Q04844	ACHE_HUMAN	493	4	Cexo	13	-1.486
P11230	ACHB_HUMAN	501	4	Cexo	13	-1.467
Q9H2H9	S38A1_HUMAN	487	11	Cexo	14	-1.219
Q9NVC3	S38A7_HUMAN	462	11	Cexo	14	-1.153
P49768	PSN1_HUMAN	467	9	Cexo	14	1.157
Q8IY26	PLPP6_HUMAN	295	5	Cexo	14	3.081
Q9H0U3	MAGT1_HUMAN	335	4	Cexo	14	-1.471
A2RU14	TM218_HUMAN	115	3	Cexo	14	-2.387
Q9H598	VIAAT_HUMAN	525	11	Cexo	15	1.599
Q8NFF2	NCKX4_HUMAN	622	10	Cexo	15	-1.119
Q6QAJ8	TM220_HUMAN	160	5	Cexo	15	-0.281
Q13454	TUSC3_HUMAN	348	4	Cexo	15	-2.39
Q5VVB8	TM244_HUMAN	128	3	Cexo	15	2.16
Q9NZG7	NINJ2_HUMAN	142	3	Cexo	15	-0.313
Q9P298	HIG1B_HUMAN	99	2	Cexo	15	1.205
Q96HD1	CREL1_HUMAN	420	2	Cexo	15	-0.572
Q3MIR4	CC50B_HUMAN	351	2	Cexo	15	-1.229
Q5I7T1	AG10B_HUMAN	473	13	Cexo	16	1.013
Q5BKT4	AG10A_HUMAN	473	13	Cexo	16	0.878
Q7Z2H8	S36A1_HUMAN	476	11	Cexo	16	2.453
Q9UKG4	S13A4_HUMAN	626	11	Cexo	16	1.413
Q8IY49	PAQRA_HUMAN	270	7	Cexo	16	2.217
Q53HI1	UNC50_HUMAN	259	5	Cexo	16	-0.414
Q99735	MGST2_HUMAN	147	4	Cexo	16	-0.471
Q16653	MOG_HUMAN	247	2	Cexo	16	-0.531
Q86V24	PAQR2_HUMAN	386	7	Cexo	17	2.93
Q96A54	PAQR1_HUMAN	375	7	Cexo	17	2.199
P30926	ACHB4_HUMAN	498	4	Cexo	17	-1.756
P30532	ACHA5_HUMAN	468	4	Cexo	17	-1.153
Q9H2C2	ARV1_HUMAN	271	5	Cexo	18	0.58
A8MV81	HIG1C_HUMAN	97	2	Cexo	18	2.063
Q15546	PAQRB_HUMAN	238	7	Cexo	19	3.506
Q8N816	TMM99_HUMAN	258	4	Cexo	19	1.677
O75949	F155B_HUMAN	473	2	Cexo	19	3.331
Q86YT5	S13A5_HUMAN	568	11	Cexo	20	0.489
Q5TGU0	TSPO2_HUMAN	170	5	Cexo	20	-0.45
Q9HAB3	S52A2_HUMAN	445	11	Cexo	21	0.983
Q9NWF4	S52A1_HUMAN	448	11	Cexo	21	1.295
Q9NQ40	S52A3_HUMAN	469	11	Cexo	21	0.209
Q7RTT9	S29A4_HUMAN	530	11	Cexo	21	1.955
Q53GQ0	DHB12_HUMAN	312	2	Cexo	21	2.521
B1AL88	F155A_HUMAN	458	2	Cexo	21	-0.164
Q9UPQ8	DOLK_HUMAN	538	17	Cexo	22	3.502
P07510	ACHG_HUMAN	517	4	Cexo	22	-1.3
Q401N2	ZACN_HUMAN	412	4	Cexo	23	-0.466
Q8MH63	LAT1N_HUMAN	180	3	Cexo	23	1.03
Q495N2	S36A3_HUMAN	470	11	Cexo	24	2.151
Q0P6H9	TMM62_HUMAN	643	6	Cexo	24	2.546
P17787	ACHB2_HUMAN	502	4	Cexo	24	-1.894
P62952	BLCAP_HUMAN	87	3	Cexo	24	-2.217
Q6UXP3	TM14E_HUMAN	125	2	Cexo	24	0.839
Q495M3	S36A2_HUMAN	483	11	Cexo	25	2.318
Q96CP7	TLCD1_HUMAN	247	6	Cexo	25	-1.851
Q8N8D7	NKAI3_HUMAN	197	5	Cexo	25	1.13
Q8NHE4	VA0E2_HUMAN	81	2	Cexo	25	-2.048
O15342	VA0E1_HUMAN	81	2	Cexo	25	-1.633
A6NNB3	IFM5_HUMAN	132	2	Cexo	25	0.049
Q9Y256	FACE2_HUMAN	329	8	Cexo	26	-0.456
A0A1B0GVZ9	TM269_HUMAN	245	6	Cexo	26	0.025
Q16873	LTC4S_HUMAN	150	4	Cexo	26	0.721
Q13183	S13A2_HUMAN	592	11	Cexo	27	0.561
Q07001	ACHD_HUMAN	517	4	Cexo	27	-0.517
Q6YBV0	S36A4_HUMAN	504	11	Cexo	28	2.328
O75908	SOAT2_HUMAN	522	9	Cexo	28	2.107
Q9Y548	YIPF1_HUMAN	306	5	Cexo	29	-2.115
Q2QL34	MP17L_HUMAN	196	5	Cexo	29	1.422
Q7Z449	CP2U1_HUMAN	544	5	Cexo	29	0.959
Q9UKY4	POMT2_HUMAN	750	11	Cexo	30	0.746
Q9NWW5	CLN6_HUMAN	311	7	Cexo	31	-3.465
Q96CC6	RHDF1_HUMAN	855	7	Cexo	31	-1.781
Q9BSE2	TMM79_HUMAN	394	5	Cexo	31	0.67
Q9ULX5	RN112_HUMAN	631	3	Cexo	31	3.233
Q8WY98	TM234_HUMAN	164	4	Cexo	32	0.915
P35610	SOAT1_HUMAN	550	9	Cexo	33	0.351
Q92504	S39A7_HUMAN	469	8	Cexo	33	1.507
Q6PJF5	RHDF2_HUMAN	856	7	Cexo	33	-3.016
P20292	AL5AP_HUMAN	161	4	Cexo	33	1.005
Q9BX74	TM2D1_HUMAN	207	4	Cexo	33	2.536
Q5J8M3	EMC4_HUMAN	183	3	Cexo	33	1.454
Q9NX00	TM160_HUMAN	188	3	Cexo	33	0.375
Q9GIP4	LAT1L_HUMAN	190	3	Cexo	33	0.717
Q8WWT9	S13A3_HUMAN	602	11	Cexo	35	0.064
P09912	IFI6_HUMAN	130	2	Cexo	35	3.798
Q9BVC6	TM109_HUMAN	243	2	Cexo	38	-1.514
Q9H2F3	3BHS7_HUMAN	369	2	Cexo	38	3.93
P49810	PSN2_HUMAN	448	9	Cexo	39	-3.834
Q9Y6I8	PXMP4_HUMAN	212	6	Cexo	39	0.502
Q9BWQ6	YIPF2_HUMAN	316	5	Cexo	39	-1.172
P49069	CAMLG_HUMAN	296	3	Cexo	39	2.182
Q9HC24	LFG4_HUMAN	238	7	Cexo	42	0.036
Q9H237	PORCN_HUMAN	461	9	Cexo	44	-0.565
Q9BV10	ALG12_HUMAN	488	11	Cexo	45	3.514
Q8N6I4	TM251_HUMAN	163	3	Cexo	45	-0.762
Q08AI6	S38AB_HUMAN	406	10	Cexo	46	0.116
Q9HBL7	PLRKT_HUMAN	147	2	Cexo	48	2.299
P55061	BI1_HUMAN	237	7	Cexo	50	-0.283
Q7Z443	PK1L3_HUMAN	1732	10	Cexo	53	-1
Q8N9X5	TMM75_HUMAN	138	4	Cexo	53	1.957
Q9NRC1	ST7_HUMAN	585	3	Cexo	53	-1.113
P0DP42	T225B_HUMAN	221	4	Cexo	54	-1.362
Q9GZM5	YIPF3_HUMAN	350	5	Cexo	55	-1.337
O00337	S28A1_HUMAN	649	11	Cexo	57	0.238
B6SEH9	ERVV2_HUMAN	535	2	Cexo	58	-0.842
Q6UE05	TM270_HUMAN	265	4	Cexo	60	1.57
Q7Z442	PK1L2_HUMAN	2459	12	Cexo	61	-1.344
Q9Y6A1	POMT1_HUMAN	747	11	Cexo	66	0.452
Q96LR9	APLD1_HUMAN	279	4	Cexo	67	1.316
Q99943	PLCA_HUMAN	283	2	Cexo	70	-0.026
Q13286	CLN3_HUMAN	438	11	Cexo	71	0.177
O15120	PLCB_HUMAN	278	2	Cexo	71	4.021
Q9HAS3	S28A3_HUMAN	691	11	Cexo	77	0.54
Q92903	CDS1_HUMAN	461	9	Cexo	84	2.694
Q53S58	TM177_HUMAN	311	3	Cexo	93	0.253
Q9BRR3	TM246_HUMAN	403	3	Cexo	95	1.556
O00623	PEX12_HUMAN	359	5	Cexo	99	2.116
Q8N4F7	RN175_HUMAN	328	6	Cexo	128	4.1
Q86VD9	PIGZ_HUMAN	579	11	Cexo	143	2.106
Q3KNS1	PTHD3_HUMAN	767	7	Cexo	144	0.83
Q92521	PIGB_HUMAN	554	11	Cexo	147	0.775
Q2PZI1	D19L1_HUMAN	675	13	Cexo	164	1.54
Q4ZIN3	MBRL_HUMAN	620	7	Cexo	174	1.547
Q96S06	LMF1_HUMAN	567	9	Cexo	179	1.399
Q9H6U8	ALG9_HUMAN	611	11	Cexo	185	0.635
Q6NUT2	D19L2_HUMAN	758	13	Cexo	204	0.889
Q9Y5Y5	PEX16_HUMAN	336	7	Cexo	205	0.817
P46977	STT3A_HUMAN	705	13	Cexo	231	0.324
Q7Z2K6	ERMP1_HUMAN	904	9	Cexo	232	-1.683
O75907	DGAT1_HUMAN	488	9	Cexo	249	1.125
Q86UL3	GPAT4_HUMAN	456	4	Cexo	256	-0.476
Q9BRB3	PIGQ_HUMAN	760	5	Cexo	263	2.948
Q8TCJ2	STT3B_HUMAN	826	13	Cexo	268	-1.892
Q5TGY1	TMCO4_HUMAN	634	3	Cexo	268	2.939
Q6ZT21	TMPPE_HUMAN	453	5	Cexo	271	0.814
Q58HT5	AWAT1_HUMAN	328	2	Cexo	275	-0.321
Q5T4D3	TMTC4_HUMAN	741	11	Cexo	280	-0.167
Q9H720	PG2IP_HUMAN	699	13	Cexo	289	-0.007
Q9NX78	TM260_HUMAN	707	11	Cexo	331	1.164
P08842	STS_HUMAN	583	2	Cexo	349	-3.756
Q8N394	TMTC2_HUMAN	836	11	Cexo	366	0.366
P38435	VKGC_HUMAN	758	9	Cexo	376	2.793
Q8IZU8	DSEL_HUMAN	1212	2	Cexo	389	-0.418
P54829	PTN5_HUMAN	565	3	Cexo	399	-2.221
Q8IUR5	TMTC1_HUMAN	882	11	Cexo	423	-1.161
Q5SRN2	CF010_HUMAN	563	2	Cexo	444	0.413
Q8TDW4	ST7L_HUMAN	575	3	Cexo	475	1.265
Q6ZXV5	TMTC3_HUMAN	915	11	Cexo	518	2.835
Q12770	SCAP_HUMAN	1279	8	Cexo	549	-2.65
Q8N6C5	IGSF1_HUMAN	1336	2	Cexo	756	-0.817
O75129	ASTN2_HUMAN	1339	2	Cexo	884	0.568
O14525	ASTN1_HUMAN	1302	2	Cexo	900	1.265
Q9H799	CE042_HUMAN	3197	4	Cexo	2546	2.395
A0PJK1	SC5AA_HUMAN	596	14	Ccyt	0	-0.472
Q2M3M2	SC5A9_HUMAN	681	14	Ccyt	0	-0.391
Q8WWX8	SC5AB_HUMAN	675	14	Ccyt	0	-1.244
P13866	SC5A1_HUMAN	664	14	Ccyt	0	0.894
Q9NUQ2	PLCE_HUMAN	364	5	Ccyt	0	0.569
Q8N2U0	TM256_HUMAN	113	3	Ccyt	0	0.065
Q5QFB9	PAPAS_HUMAN	102	2	Ccyt	0	0.523
Q9BX95	SGPP1_HUMAN	441	9	Ccyt	1	0.739
O43292	GPAA1_HUMAN	621	8	Ccyt	1	0.371
Q9NUM3	S39A9_HUMAN	307	8	Ccyt	1	1.656
Q5SNT2	TM201_HUMAN	666	5	Ccyt	1	1.284
Q5BJH2	TM128_HUMAN	165	4	Ccyt	1	-0.983
Q9UNL2	SSRG_HUMAN	185	4	Ccyt	1	2.057
Q96G79	S35A4_HUMAN	324	10	Ccyt	2	-1.402
Q9BVK8	TM147_HUMAN	224	7	Ccyt	2	0.491
Q96HE8	TMM80_HUMAN	168	4	Ccyt	2	1.911
Q13021	MALL_HUMAN	153	4	Ccyt	2	0.157
Q8WUS8	D42E1_HUMAN	393	2	Ccyt	2	-2.375
Q9UJG1	MSPD1_HUMAN	213	2	Ccyt	2	1.686
O75425	MSPD3_HUMAN	235	2	Ccyt	2	1.055
Q86VL8	S47A2_HUMAN	602	13	Ccyt	3	0.733
Q96FL8	S47A1_HUMAN	570	13	Ccyt	3	-3.762
Q9P0N5	TM216_HUMAN	145	4	Ccyt	3	0.47
P54849	EMP1_HUMAN	157	4	Ccyt	3	-2.745
Q9H2L4	TMM60_HUMAN	133	4	Ccyt	3	1.677
O15432	COPT2_HUMAN	143	3	Ccyt	3	0.237
Q96BM0	I27L1_HUMAN	104	2	Ccyt	3	3.501
Q5MY95	ENTP8_HUMAN	495	2	Ccyt	3	-1.503
O00624	NPT3_HUMAN	439	10	Ccyt	4	2.375
Q96IK0	TM101_HUMAN	257	8	Ccyt	4	3.96
Q9UNQ0	ABCG2_HUMAN	655	6	Ccyt	4	-2.715
Q969S6	TM203_HUMAN	136	4	Ccyt	4	-0.877
Q96SJ8	TSN18_HUMAN	248	4	Ccyt	4	-1.525
P54851	EMP2_HUMAN	167	4	Ccyt	4	-1.305
P54852	EMP3_HUMAN	163	4	Ccyt	4	-0.9
Q01453	PMP22_HUMAN	160	4	Ccyt	4	-2.106
Q4VC39	HIG2B_HUMAN	106	2	Ccyt	4	0.695
Q9UMX9	S45A2_HUMAN	530	12	Ccyt	5	-0.709
Q24JQ0	TM241_HUMAN	296	10	Ccyt	5	1.2
O00258	WRB_HUMAN	174	3	Ccyt	5	2.283
Q9BVT8	TMUB1_HUMAN	246	3	Ccyt	5	-1.031
C9JQL5	DSA2D_HUMAN	133	2	Ccyt	5	-3.168
A6NEH6	TM247_HUMAN	219	2	Ccyt	5	-0.677
Q9NRX5	SERC1_HUMAN	453	10	Ccyt	6	0.836
O43808	PM34_HUMAN	307	6	Ccyt	6	3.028
Q969L2	MAL2_HUMAN	176	4	Ccyt	6	1.899
O00322	UPK1A_HUMAN	258	4	Ccyt	6	-0.846
Q8IZV2	CKLF8_HUMAN	173	4	Ccyt	6	1.712
P21145	MAL_HUMAN	153	4	Ccyt	6	1.312
Q71RG4	TMUB2_HUMAN	321	3	Ccyt	6	0.346
Q96DS6	M4A6E_HUMAN	147	2	Ccyt	6	-0.089
Q3MUY2	PIGY_HUMAN	71	2	Ccyt	6	0.238
P09131	P3_HUMAN	477	9	Ccyt	7	2.648
Q9H222	ABCG5_HUMAN	651	6	Ccyt	7	-1.475
Q6UX40	TM107_HUMAN	140	4	Ccyt	7	1.814
P21926	CD9_HUMAN	228	4	Ccyt	7	-2.379
P19075	TSN8_HUMAN	237	4	Ccyt	7	-1.634
Q8WVE7	T170A_HUMAN	144	3	Ccyt	7	3.357
Q5T4T1	T170B_HUMAN	132	3	Ccyt	7	2.83
Q2M3T9	HYAL4_HUMAN	481	2	Ccyt	7	3.479
Q9ULS5	TMCC3_HUMAN	477	2	Ccyt	7	3.628
O75069	TMCC2_HUMAN	709	2	Ccyt	7	1.862
Q5H8A4	PIGG_HUMAN	983	16	Ccyt	8	0.465
Q96ES6	MFSD3_HUMAN	412	12	Ccyt	8	-0.335
Q496J9	SV2C_HUMAN	727	12	Ccyt	8	0.23
O15374	MOT5_HUMAN	487	12	Ccyt	8	1.25
Q68CP4	HGNAT_HUMAN	663	12	Ccyt	8	1.707
Q96T53	MBOA4_HUMAN	435	11	Ccyt	8	1.864
P0C7Q6	S35G6_HUMAN	338	10	Ccyt	8	0.83
Q2M3R5	S35G1_HUMAN	365	10	Ccyt	8	1.896
Q8NDZ6	T161B_HUMAN	487	9	Ccyt	8	-1.269
Q96S97	MYADM_HUMAN	322	8	Ccyt	8	2.385
Q8N661	TM86B_HUMAN	226	8	Ccyt	8	2.442
Q9H172	ABCG4_HUMAN	646	6	Ccyt	8	-2.478
Q14534	ERG1_HUMAN	574	5	Ccyt	8	3.399
Q6ZP80	TM182_HUMAN	229	3	Ccyt	8	-1.589
Q92604	LGAT1_HUMAN	370	2	Ccyt	8	0.583
Q8TBM7	TM254_HUMAN	123	2	Ccyt	8	-1.485
Q9HC47	CTGE1_HUMAN	74	2	Ccyt	8	-2.699
O94876	TMCC1_HUMAN	653	2	Ccyt	8	2.725
A6NDP7	MADL2_HUMAN	307	8	Ccyt	9	1.448
Q86WK9	PAQR7_HUMAN	346	8	Ccyt	9	-0.064
P45844	ABCG1_HUMAN	678	6	Ccyt	9	-1.573
Q5BJD5	TM41B_HUMAN	291	6	Ccyt	9	-1.028
Q9BQJ4	TMM47_HUMAN	181	4	Ccyt	9	0.343
O60635	TSN1_HUMAN	241	4	Ccyt	9	2.161
Q8N511	TM199_HUMAN	208	2	Ccyt	9	0.28
Q7Z7B1	PIGW_HUMAN	504	13	Ccyt	10	0.275
Q96NT5	PCFT_HUMAN	459	12	Ccyt	10	1.589
B7ZAQ6	GPHRA_HUMAN	455	9	Ccyt	10	-0.51
P0CG08	GPHRB_HUMAN	455	9	Ccyt	10	-0.51
O15260	SURF4_HUMAN	269	8	Ccyt	10	1.22
Q07326	PIGF_HUMAN	219	6	Ccyt	10	0.461
O75841	UPK1B_HUMAN	260	4	Ccyt	10	-1.713
P56557	TM50B_HUMAN	158	4	Ccyt	10	1.768
Q8N4L2	PP4P2_HUMAN	257	2	Ccyt	10	-1.623
Q7L0J3	SV2A_HUMAN	742	12	Ccyt	11	1.216
Q7L1I2	SV2B_HUMAN	683	12	Ccyt	11	1.133
Q96JT2	S45A3_HUMAN	553	12	Ccyt	11	0.845
Q92685	ALG3_HUMAN	438	12	Ccyt	11	2.118
Q96SA4	SERC2_HUMAN	455	10	Ccyt	11	-0.463
Q99805	TM9S2_HUMAN	663	9	Ccyt	11	-2.011
O60931	CTNS_HUMAN	367	7	Ccyt	11	1.571
Q9NUH8	TM14B_HUMAN	114	4	Ccyt	11	1.365
O95807	TM50A_HUMAN	157	4	Ccyt	11	2.309
P48509	CD151_HUMAN	253	4	Ccyt	11	1.055
O15243	OBRG_HUMAN	131	4	Ccyt	11	-0.018
O95214	LERL1_HUMAN	131	4	Ccyt	11	-0.716
P29033	CXB2_HUMAN	226	4	Ccyt	11	-0.424
Q6ZVE7	GOT1A_HUMAN	132	4	Ccyt	11	2.402
P16671	CD36_HUMAN	472	2	Ccyt	11	-1.413
P49961	ENTP1_HUMAN	510	2	Ccyt	11	-3.233
Q5VTY9	HHAT_HUMAN	493	12	Ccyt	12	2.306
Q6ZNB7	ALKMO_HUMAN	445	9	Ccyt	12	2.283
O94778	AQP8_HUMAN	261	6	Ccyt	12	-1.918
Q96IW7	SC22A_HUMAN	307	4	Ccyt	12	1.467
Q9BRL7	SC22C_HUMAN	303	4	Ccyt	12	2.23
P55344	LMIP_HUMAN	173	4	Ccyt	12	-1.079
O60636	TSN2_HUMAN	221	4	Ccyt	12	0.36
Q16617	NKG7_HUMAN	165	4	Ccyt	12	-0.765
P60033	CD81_HUMAN	236	4	Ccyt	12	-2.43
Q9Y5L3	ENTP2_HUMAN	495	2	Ccyt	12	-3.149
Q6NUT3	MFS12_HUMAN	480	12	Ccyt	13	-0.611
Q96BI1	S22AI_HUMAN	424	12	Ccyt	13	2.817
Q9P2K9	DISP3_HUMAN	1392	12	Ccyt	13	-0.873
Q96KT7	S35G5_HUMAN	338	10	Ccyt	13	1.402
P0C7Q5	S35G4_HUMAN	338	10	Ccyt	13	2.315
Q8N808	S35G3_HUMAN	338	10	Ccyt	13	1.849
Q8N2M4	TM86A_HUMAN	240	8	Ccyt	13	3.082
Q6ZVX9	PAQR9_HUMAN	377	8	Ccyt	13	0.203
P33947	ERD22_HUMAN	212	7	Ccyt	13	1.498
Q9H5J4	ELOV6_HUMAN	265	7	Ccyt	13	0.58
P24390	ERD21_HUMAN	212	7	Ccyt	13	1.205
Q9P055	JKAMP_HUMAN	326	7	Ccyt	13	0.986
Q9H221	ABCG8_HUMAN	673	6	Ccyt	13	-1.724
Q8TC26	TM163_HUMAN	289	6	Ccyt	13	1.501
Q8NHS1	CLDN2_HUMAN	167	4	Ccyt	13	-0.595
Q96DZ7	T4S19_HUMAN	209	4	Ccyt	13	-0.898
O14683	P5I11_HUMAN	189	4	Ccyt	13	-0.862
A1L157	TSN11_HUMAN	253	4	Ccyt	13	0.05
P19397	CD53_HUMAN	219	4	Ccyt	13	-2.298
O15431	COPT1_HUMAN	190	3	Ccyt	13	1.394
O95415	BRI3_HUMAN	125	2	Ccyt	13	-2.872
Q16558	KCMB1_HUMAN	191	2	Ccyt	13	-0.821
Q6P5S7	RNK_HUMAN	137	2	Ccyt	13	0.858
A6NJY4	YQ041_HUMAN	79	2	Ccyt	13	-3.766
Q9BYT1	S17A9_HUMAN	436	12	Ccyt	14	0.453
Q14916	NPT1_HUMAN	467	12	Ccyt	14	-0.332
Q92959	SO2A1_HUMAN	643	12	Ccyt	14	0.395
Q8N434	SVOPL_HUMAN	492	12	Ccyt	14	-0.589
Q9Y672	ALG6_HUMAN	507	12	Ccyt	14	-0.72
Q14728	MFS10_HUMAN	455	12	Ccyt	14	1.173
Q6P1A2	MBOA5_HUMAN	487	11	Ccyt	14	-0.781
Q9Y2D2	S35A3_HUMAN	325	10	Ccyt	14	-0.496
P61619	S61A1_HUMAN	476	10	Ccyt	14	2.949
Q9H9S3	S61A2_HUMAN	476	10	Ccyt	14	2.949
Q8TEZ7	PAQR8_HUMAN	354	8	Ccyt	14	0.149
O75352	MPU1_HUMAN	247	7	Ccyt	14	1.851
Q96HA9	PX11C_HUMAN	241	6	Ccyt	14	2.993
A6NN92	CXE1_HUMAN	205	4	Ccyt	14	0.088
Q9BSK0	MALD1_HUMAN	173	4	Ccyt	14	0.846
B3SHH9	TM114_HUMAN	223	4	Ccyt	14	0.472
Q9BQB6	VKOR1_HUMAN	163	4	Ccyt	14	0.648
Q9Y693	LHPL6_HUMAN	200	4	Ccyt	14	1.174
P08962	CD63_HUMAN	238	4	Ccyt	14	-0.013
Q9NV12	TM140_HUMAN	185	4	Ccyt	14	-1.923
P04844	RPN2_HUMAN	631	3	Ccyt	14	2.671
Q96K19	RN170_HUMAN	258	3	Ccyt	14	-0.348
Q96S52	PIGS_HUMAN	555	2	Ccyt	14	0.692
O43826	G6PT1_HUMAN	429	12	Ccyt	15	0.606
Q8NBI5	S43A3_HUMAN	491	12	Ccyt	15	-0.346
Q8NHS3	MFSD8_HUMAN	518	12	Ccyt	15	-1.759
Q7RTS5	OTOP3_HUMAN	596	12	Ccyt	15	1.16
Q7RTS6	OTOP2_HUMAN	562	12	Ccyt	15	0.07
Q96SL1	DIRC2_HUMAN	478	12	Ccyt	15	-0.414
Q9NXL6	SIDT1_HUMAN	827	11	Ccyt	15	-0.924
Q8NBJ9	SIDT2_HUMAN	832	11	Ccyt	15	0.035
O00476	NPT4_HUMAN	420	10	Ccyt	15	-1.538
Q9NXK6	PAQR5_HUMAN	330	8	Ccyt	15	-0.481
Q9BRV3	SWET1_HUMAN	221	7	Ccyt	15	1.891
O43731	ERD23_HUMAN	214	7	Ccyt	15	2.312
Q9HB03	ELOV3_HUMAN	270	7	Ccyt	15	-0.448
Q5U3C3	TM164_HUMAN	297	7	Ccyt	15	2.837
O14569	C56D2_HUMAN	222	6	Ccyt	15	0.623
Q8N8Q1	C56D1_HUMAN	229	6	Ccyt	15	1.296
O15503	INSI1_HUMAN	277	6	Ccyt	15	2.042
Q96FZ5	CKLF7_HUMAN	175	4	Ccyt	15	-0.745
Q69YG0	TMM42_HUMAN	159	4	Ccyt	15	-0.098
Q5BJF2	SGMR2_HUMAN	176	4	Ccyt	15	-0.438
Q9UKR5	ERG28_HUMAN	140	4	Ccyt	15	0.871
Q8WXS4	CCGL_HUMAN	190	4	Ccyt	15	0.505
P62079	TSN5_HUMAN	268	4	Ccyt	15	-1.73
O75954	TSN9_HUMAN	239	4	Ccyt	15	0.26
Q96FV3	TSN17_HUMAN	270	4	Ccyt	15	-1.087
P41732	TSN7_HUMAN	249	4	Ccyt	15	0.822
P11049	CD37_HUMAN	281	4	Ccyt	15	-1.444
O94777	DPM2_HUMAN	84	2	Ccyt	15	-1.994
Q3ZAQ7	VMA21_HUMAN	101	2	Ccyt	15	-1.695
Q969X5	ERGI1_HUMAN	290	2	Ccyt	15	1.741
Q86T03	PP4P1_HUMAN	277	2	Ccyt	15	-2.772
Q9NV96	CC50A_HUMAN	361	2	Ccyt	15	-0.558
O95427	PIGN_HUMAN	931	16	Ccyt	16	0.128
Q7RTX9	MOT14_HUMAN	510	12	Ccyt	16	-1.319
Q9Y2C5	S17A4_HUMAN	497	12	Ccyt	16	0.869
Q7RTM1	OTOP1_HUMAN	612	12	Ccyt	16	2.03
O14983	AT2A1_HUMAN	1001	10	Ccyt	16	2.87
Q9NQR9	G6PC2_HUMAN	355	9	Ccyt	16	2.229
P35575	G6PC_HUMAN	357	9	Ccyt	16	3.187
O15321	TM9S1_HUMAN	606	9	Ccyt	16	-0.612
Q6ZP29	LAAT1_HUMAN	291	7	Ccyt	16	1.044
Q8NBQ7	AQP11_HUMAN	271	7	Ccyt	16	-1.361
H7C241	CLD34_HUMAN	214	4	Ccyt	16	1.164
Q6P1K1	HRG1_HUMAN	146	4	Ccyt	16	1.604
O14817	TSN4_HUMAN	238	4	Ccyt	16	-0.175
Q12999	TSN31_HUMAN	210	4	Ccyt	16	1.131
O95857	TSN13_HUMAN	204	4	Ccyt	16	1.126
Q8WV19	SFT2A_HUMAN	159	4	Ccyt	16	0.51
O95562	SFT2B_HUMAN	160	4	Ccyt	16	0.136
O43657	TSN6_HUMAN	245	4	Ccyt	16	0.774
Q96BZ9	TBC20_HUMAN	403	2	Ccyt	16	-0.012
Q8N6D2	RN182_HUMAN	247	2	Ccyt	16	0.692
Q9NP91	S6A20_HUMAN	592	12	Ccyt	17	0.243
Q9HD20	AT131_HUMAN	1204	12	Ccyt	17	0.188
Q9NRA2	S17A5_HUMAN	495	12	Ccyt	17	-0.691
Q6UWJ1	TMCO3_HUMAN	677	11	Ccyt	17	-0.678
O43861	ATP9B_HUMAN	1147	10	Ccyt	17	0.361
P20648	ATP4A_HUMAN	1035	10	Ccyt	17	2.384
O75110	ATP9A_HUMAN	1047	10	Ccyt	17	0.021
P54707	AT12A_HUMAN	1039	10	Ccyt	17	2.829
Q13733	AT1A4_HUMAN	1029	10	Ccyt	17	1.304
P05023	AT1A1_HUMAN	1023	10	Ccyt	17	1.66
P50993	AT1A2_HUMAN	1020	10	Ccyt	17	1.437
P13637	AT1A3_HUMAN	1013	10	Ccyt	17	1.914
P78383	S35B1_HUMAN	322	10	Ccyt	17	3.634
Q86VE9	SERC5_HUMAN	423	9	Ccyt	17	0.117
B2RXF0	T229A_HUMAN	380	8	Ccyt	17	0.301
Q8TBR7	FA57A_HUMAN	257	7	Ccyt	17	1.636
A0PK00	T120B_HUMAN	339	6	Ccyt	17	-1.244
Q0VDI3	TM267_HUMAN	215	6	Ccyt	17	1.498
O00219	HYAS3_HUMAN	553	6	Ccyt	17	-1.464
Q92839	HYAS1_HUMAN	578	6	Ccyt	17	0.935
Q9BXJ8	T120A_HUMAN	343	6	Ccyt	17	0.327
Q96DZ9	CKLF5_HUMAN	223	4	Ccyt	17	-1.645
P60201	MYPR_HUMAN	277	4	Ccyt	17	-0.889
Q8NG11	TSN14_HUMAN	270	4	Ccyt	17	-1.159
Q9NY35	CLDN1_HUMAN	253	4	Ccyt	17	1.329
P27701	CD82_HUMAN	267	4	Ccyt	17	0.442
Q8NBS3	S4A11_HUMAN	891	14	Ccyt	18	-0.958
Q9BVK2	ALG8_HUMAN	526	12	Ccyt	18	0.767
Q9H3S5	PIGM_HUMAN	423	12	Ccyt	18	-2.522
O60779	S19A2_HUMAN	497	12	Ccyt	18	-1.871
Q9NY64	GTR8_HUMAN	477	12	Ccyt	18	-1.651
Q8NBP5	MFSD9_HUMAN	474	12	Ccyt	18	2.592
A6NFX1	MFS2B_HUMAN	497	12	Ccyt	18	-0.203
Q6ICL7	S35E4_HUMAN	350	10	Ccyt	18	3.133
Q7Z769	S35E3_HUMAN	313	10	Ccyt	18	1.35
Q7RTP0	NIPA1_HUMAN	329	9	Ccyt	18	0.597
Q9BUM1	G6PC3_HUMAN	346	9	Ccyt	18	1.829
Q9HD45	TM9S3_HUMAN	589	9	Ccyt	18	1.106
O14735	CDIPT_HUMAN	213	6	Ccyt	18	2.415
Q8N682	DRAM1_HUMAN	238	6	Ccyt	18	0.172
Q96HJ5	MS4A3_HUMAN	214	4	Ccyt	18	-1.319
Q06432	CCG1_HUMAN	222	4	Ccyt	18	-3.884
Q9NTJ5	SAC1_HUMAN	587	2	Ccyt	18	-1.035
Q9BY10	TSCOT_HUMAN	475	12	Ccyt	19	0.72
Q8TED4	G6PT3_HUMAN	501	12	Ccyt	19	-1.245
O43934	MFS11_HUMAN	449	12	Ccyt	19	-1.094
Q9BZW5	TM6S1_HUMAN	370	10	Ccyt	19	1.88
Q8N2U9	PQLC1_HUMAN	271	7	Ccyt	19	1.974
Q9P035	HACD3_HUMAN	362	6	Ccyt	19	-1.701
Q6Y1H2	HACD2_HUMAN	254	6	Ccyt	19	2.565
B0YJ81	HACD1_HUMAN	288	6	Ccyt	19	3.541
Q9Y5U4	INSI2_HUMAN	225	6	Ccyt	19	1.305
Q8NBI2	CYAC3_HUMAN	242	6	Ccyt	19	-1.605
Q9BXT2	CCG6_HUMAN	260	4	Ccyt	19	-1.655
O14894	T4S5_HUMAN	197	4	Ccyt	19	0.148
Q8NBL3	T178A_HUMAN	297	3	Ccyt	19	-1.037
Q8NFR3	SPTSB_HUMAN	76	2	Ccyt	19	0.526
Q6UWF5	YF002_HUMAN	114	2	Ccyt	19	3.798
Q14108	SCRB2_HUMAN	478	2	Ccyt	19	-1.677
Q9Y2W3	S45A1_HUMAN	748	12	Ccyt	20	1.344
O00400	ACATN_HUMAN	549	12	Ccyt	20	-0.816
O75185	AT2C2_HUMAN	946	10	Ccyt	20	0.342
Q969S0	S35B4_HUMAN	331	10	Ccyt	20	-0.054
Q5PT55	NTCP5_HUMAN	438	9	Ccyt	20	1.315
Q96IZ2	ADTRP_HUMAN	230	6	Ccyt	20	-1.259
Q687X5	STEA4_HUMAN	459	6	Ccyt	20	-0.619
Q8TAE7	KCNG3_HUMAN	436	6	Ccyt	20	0.074
Q96A59	MALD3_HUMAN	401	4	Ccyt	20	-1.127
Q9NX47	MARH5_HUMAN	278	4	Ccyt	20	3.395
Q9UI14	PRAF1_HUMAN	185	4	Ccyt	20	2.163
Q9NRZ5	PLCD_HUMAN	378	4	Ccyt	20	-0.754
O60637	TSN3_HUMAN	253	4	Ccyt	20	-0.576
Q8TAF8	LHPL5_HUMAN	219	4	Ccyt	20	-0.668
P30408	T4S1_HUMAN	202	4	Ccyt	20	-0.918
Q9H3V2	MS4A5_HUMAN	200	4	Ccyt	20	-1.544
Q9Y342	PLLP_HUMAN	182	4	Ccyt	20	0.533
Q04941	PLP2_HUMAN	152	4	Ccyt	20	0.927
Q9Y691	KCMB2_HUMAN	235	2	Ccyt	20	2.289
Q53F39	MPPE1_HUMAN	396	2	Ccyt	20	-1.584
Q9H6X4	TM134_HUMAN	195	2	Ccyt	20	1.11
Q8TEQ8	PIGO_HUMAN	1089	16	Ccyt	21	0.453
Q6N075	MFSD5_HUMAN	450	13	Ccyt	21	-0.981
Q9BZW2	S13A1_HUMAN	595	13	Ccyt	21	-0.078
Q8IY34	S15A3_HUMAN	581	12	Ccyt	21	-1.468
Q9HCP6	HHATL_HUMAN	504	12	Ccyt	21	1.973
Q96FM1	PGAP3_HUMAN	320	7	Ccyt	21	3.895
Q92819	HYAS2_HUMAN	552	6	Ccyt	21	-0.989
Q9UBM1	PEMT_HUMAN	199	5	Ccyt	21	-0.853
Q9BY08	EBPL_HUMAN	206	5	Ccyt	21	-1.214
Q13491	GPM6B_HUMAN	265	4	Ccyt	21	-1.034
Q8N0U8	VKORL_HUMAN	176	4	Ccyt	21	-0.862
Q5J8X5	M4A13_HUMAN	152	4	Ccyt	21	1.734
Q9Y282	ERGI3_HUMAN	383	2	Ccyt	21	0.888
Q96A57	TM230_HUMAN	120	2	Ccyt	21	0.115
Q96AA3	RFT1_HUMAN	541	14	Ccyt	22	0.64
Q8NCC5	SPX3_HUMAN	494	12	Ccyt	22	-1.924
Q8N697	S15A4_HUMAN	577	12	Ccyt	22	-1.294
Q8IVW8	SPNS2_HUMAN	549	12	Ccyt	22	-1.184
Q76EJ3	S35D2_HUMAN	337	10	Ccyt	22	0.708
P78382	S35A1_HUMAN	337	10	Ccyt	22	-1.076
Q9NV64	TM39A_HUMAN	488	8	Ccyt	22	1.267
Q96GC9	VMP1_HUMAN	406	6	Ccyt	22	-0.104
Q5VWC8	HACD4_HUMAN	232	6	Ccyt	22	-0.386
A5D6W6	FITM1_HUMAN	292	6	Ccyt	22	3.583
Q8NCS4	TM35B_HUMAN	154	4	Ccyt	22	-0.142
Q96HP8	T176A_HUMAN	235	4	Ccyt	22	-2.39
Q96FX8	PERP_HUMAN	193	4	Ccyt	22	-1.599
Q9UBU6	FA8A1_HUMAN	413	3	Ccyt	22	0.719
H3BS89	T178B_HUMAN	294	3	Ccyt	22	0.045
Q6P5X7	TMM71_HUMAN	295	2	Ccyt	22	1.106
Q86W47	KCMB4_HUMAN	210	2	Ccyt	22	0.194
Q4ZJI4	SL9B1_HUMAN	515	13	Ccyt	23	0.682
P57057	G6PT2_HUMAN	533	12	Ccyt	23	0.588
Q96N66	MBOA7_HUMAN	472	11	Ccyt	23	-0.792
P98194	AT2C1_HUMAN	919	10	Ccyt	23	0.466
Q92544	TM9S4_HUMAN	642	9	Ccyt	23	0.079
Q13488	VPP3_HUMAN	830	8	Ccyt	23	-1.632
A6NJY1	SL9P1_HUMAN	282	8	Ccyt	23	1.099
Q86UW1	OSTA_HUMAN	340	7	Ccyt	23	1.258
Q8N6M3	FITM2_HUMAN	262	6	Ccyt	23	1.936
Q8N2H4	SYS1_HUMAN	156	4	Ccyt	23	0.383
Q53R12	T4S20_HUMAN	229	4	Ccyt	23	-0.338
P48230	T4S4_HUMAN	202	4	Ccyt	23	0.166
Q96CE8	T4S18_HUMAN	201	4	Ccyt	23	-0.216
P0C851	PIRT_HUMAN	137	2	Ccyt	23	-0.75
O75355	ENTP3_HUMAN	529	2	Ccyt	23	-1.786
P30825	CTR1_HUMAN	629	14	Ccyt	24	-1.884
Q86UD5	SL9B2_HUMAN	537	14	Ccyt	24	-0.134
Q9UGQ3	GTR6_HUMAN	507	12	Ccyt	24	-1.292
Q8TBE7	S35G2_HUMAN	412	10	Ccyt	24	1.655
Q8TCT6	SPPL3_HUMAN	385	9	Ccyt	24	-0.026
A1L3X0	ELOV7_HUMAN	281	7	Ccyt	24	-1.425
Q8WW43	APH1B_HUMAN	257	7	Ccyt	24	-1.091
Q9UHJ9	PGAP2_HUMAN	254	6	Ccyt	24	1.809
A0PK11	CLRN2_HUMAN	232	4	Ccyt	24	3.302
Q9UBR5	CKLF_HUMAN	152	4	Ccyt	24	1.401
Q9NWD8	TM248_HUMAN	314	2	Ccyt	24	-0.979
Q8WW34	TM239_HUMAN	195	2	Ccyt	24	-2.936
Q63ZE4	S22AA_HUMAN	541	12	Ccyt	25	-0.318
Q8TB61	S35B2_HUMAN	432	11	Ccyt	25	0.333
Q7Z3Q1	S46A3_HUMAN	461	11	Ccyt	25	-0.615
Q6ZNC8	MBOA1_HUMAN	495	11	Ccyt	25	1.013
Q9BZW4	TM6S2_HUMAN	377	10	Ccyt	25	1.756
Q9NTN3	S35D1_HUMAN	355	10	Ccyt	25	1.347
Q9GZU3	TM39B_HUMAN	492	8	Ccyt	25	2.166
A6NI61	MYMK_HUMAN	221	7	Ccyt	25	1.851
Q96HV5	TM41A_HUMAN	264	5	Ccyt	25	0.333
Q15125	EBP_HUMAN	230	5	Ccyt	25	-0.662
Q9NZS9	BFAR_HUMAN	450	4	Ccyt	25	1.625
Q8NCR9	CLRN3_HUMAN	226	4	Ccyt	25	-3.018
Q8N5M9	JAGN1_HUMAN	183	4	Ccyt	25	-0.43
Q86UP9	LHPL3_HUMAN	236	4	Ccyt	25	-0.956
Q6PEY0	CXB7_HUMAN	223	4	Ccyt	25	-1.224
A2RUG3	XKRY2_HUMAN	117	3	Ccyt	25	-1.184
Q16739	CEGT_HUMAN	394	3	Ccyt	25	1.337
Q9NY37	ASIC5_HUMAN	505	2	Ccyt	25	1.679
Q02094	RHAG_HUMAN	409	12	Ccyt	26	1.474
Q16563	SYPL1_HUMAN	259	4	Ccyt	26	1.898
Q6NZ63	STEAL_HUMAN	245	4	Ccyt	26	-1.622
A6NML5	TM212_HUMAN	194	4	Ccyt	26	0.404
P58418	CLRN1_HUMAN	232	4	Ccyt	26	-0.361
Q8WWA1	TMM40_HUMAN	233	3	Ccyt	26	1.199
Q7RTY1	MOT9_HUMAN	509	12	Ccyt	27	-1.861
Q9H310	RHBG_HUMAN	441	12	Ccyt	27	0.144
Q9H3U5	MFSD1_HUMAN	465	12	Ccyt	27	-1.523
Q92535	PIGC_HUMAN	297	8	Ccyt	27	-1.27
Q92482	AQP3_HUMAN	292	6	Ccyt	27	2.517
A6NC51	T150B_HUMAN	233	6	Ccyt	27	-1.346
O95832	CLD1_HUMAN	211	4	Ccyt	27	-0.713
Q86UF1	TSN33_HUMAN	283	4	Ccyt	27	-0.03
Q6ZUX7	LHPL2_HUMAN	228	4	Ccyt	27	-0.248
A6NFC5	TM235_HUMAN	223	3	Ccyt	27	2.003
P56962	STX17_HUMAN	302	2	Ccyt	27	1.988
Q9NXI6	RN186_HUMAN	227	2	Ccyt	27	-2.146
Q6NT16	S18B1_HUMAN	456	12	Ccyt	28	0.009
Q8TCU3	S7A13_HUMAN	470	12	Ccyt	28	-1.621
Q8N468	MFD4A_HUMAN	514	12	Ccyt	28	-2.722
Q86UG4	SO6A1_HUMAN	719	12	Ccyt	28	0.015
A6NH21	SERC4_HUMAN	518	10	Ccyt	28	-1.197
Q9HBG4	VPP4_HUMAN	840	8	Ccyt	28	-1.864
Q93050	VPP1_HUMAN	837	8	Ccyt	28	-1.514
P31213	S5A2_HUMAN	254	7	Ccyt	28	-1.296
Q9BW60	ELOV1_HUMAN	279	7	Ccyt	28	0.609
Q9NVV5	AIG1_HUMAN	245	6	Ccyt	28	1.566
Q9UHE8	STEA1_HUMAN	339	6	Ccyt	28	-0.802
Q8IXM6	NRM_HUMAN	262	6	Ccyt	28	-0.033
Q9HCC8	GDPD2_HUMAN	539	6	Ccyt	28	-1.296
Q8N6L1	KTAP2_HUMAN	136	4	Ccyt	28	-2.189
O14493	CLD4_HUMAN	209	4	Ccyt	28	0.943
Q9NX76	CKLF6_HUMAN	183	4	Ccyt	28	-0.66
Q587I9	SFT2C_HUMAN	215	4	Ccyt	28	0.282
Q96B42	TMM18_HUMAN	140	3	Ccyt	28	0.613
Q15041	AR6P1_HUMAN	203	2	Ccyt	28	0.161
Q9BT67	NFIP1_HUMAN	221	2	Ccyt	28	-1.151
Q9NV92	NFIP2_HUMAN	336	2	Ccyt	28	-1.275
Q8WY07	CTR3_HUMAN	619	14	Ccyt	29	1.739
Q01650	LAT1_HUMAN	507	12	Ccyt	29	0.455
O75387	LAT3_HUMAN	559	12	Ccyt	29	-0.936
Q9H490	PIGU_HUMAN	435	11	Ccyt	29	0.824
Q12767	TMM94_HUMAN	1356	10	Ccyt	29	-0.508
Q9NUN7	ACER3_HUMAN	267	7	Ccyt	29	2.213
P0DN81	O13C7_HUMAN	318	7	Ccyt	29	4.426
O43315	AQP9_HUMAN	295	6	Ccyt	29	1.131
O75508	CLD11_HUMAN	207	4	Ccyt	29	-1.2
Q7Z418	KCNKI_HUMAN	384	4	Ccyt	29	-0.829
Q14714	SSPN_HUMAN	243	4	Ccyt	29	-1.078
Q9Y3E0	GOT1B_HUMAN	138	4	Ccyt	29	1.82
O75911	DHRS3_HUMAN	302	3	Ccyt	29	2.928
Q99571	P2RX4_HUMAN	388	2	Ccyt	29	0.605
O15118	NPC1_HUMAN	1278	13	Ccyt	30	-0.193
Q9NP59	S40A1_HUMAN	571	12	Ccyt	30	-0.927
Q5W0B7	TM236_HUMAN	351	8	Ccyt	30	-0.654
P18405	S5A1_HUMAN	259	7	Ccyt	30	0.74
Q96Q45	TM237_HUMAN	408	4	Ccyt	30	-1.212
Q6ICI0	TM211_HUMAN	200	4	Ccyt	30	0.928
O95471	CLD7_HUMAN	211	4	Ccyt	30	0.999
Q96I45	TM141_HUMAN	108	2	Ccyt	30	1.329
Q9NV29	TM100_HUMAN	134	2	Ccyt	30	-0.068
Q9BSA9	TM175_HUMAN	504	12	Ccyt	31	-0.513
Q14CX5	MF13A_HUMAN	517	12	Ccyt	31	-1.069
Q9UPY5	XCT_HUMAN	501	12	Ccyt	31	0.619
Q9H0V1	TM168_HUMAN	697	12	Ccyt	31	1.965
Q9C0D9	EPT1_HUMAN	397	10	Ccyt	31	1.745
Q9Y6K0	CEPT1_HUMAN	416	10	Ccyt	31	0.855
Q6TCH4	PAQR6_HUMAN	344	8	Ccyt	31	0.61
Q71RH2	FA57B_HUMAN	274	7	Ccyt	31	1.539
Q96BI3	APH1A_HUMAN	265	7	Ccyt	31	0.935
Q86V85	GP180_HUMAN	440	7	Ccyt	31	-0.008
Q9BRQ5	ORAI3_HUMAN	295	4	Ccyt	31	-0.232
Q96MX0	CKLF3_HUMAN	182	4	Ccyt	31	0.049
Q5TF39	MFS4B_HUMAN	518	12	Ccyt	32	0.008
Q6T423	S22AP_HUMAN	547	12	Ccyt	32	-0.804
Q695T7	S6A19_HUMAN	634	12	Ccyt	32	1.632
Q7RTY0	MOT13_HUMAN	426	12	Ccyt	32	1.092
P82251	BAT1_HUMAN	487	12	Ccyt	32	-2.482
Q9H1N7	S35B3_HUMAN	401	10	Ccyt	32	0.212
Q9Y487	VPP2_HUMAN	856	8	Ccyt	32	-2.935
Q96MV1	TMM56_HUMAN	263	7	Ccyt	32	2.268
Q5HYJ1	TECRL_HUMAN	363	6	Ccyt	32	2.243
P49447	CY561_HUMAN	251	6	Ccyt	32	-0.842
Q9NPI0	TM138_HUMAN	162	4	Ccyt	32	1.753
Q9P0S3	ORML1_HUMAN	153	4	Ccyt	32	2.459
Q6UWP7	LCLT1_HUMAN	414	4	Ccyt	32	-0.02
Q7Z7N9	T179B_HUMAN	219	4	Ccyt	32	1.166
Q6NXN4	D19P1_HUMAN	242	2	Ccyt	32	3.722
Q9H813	TM206_HUMAN	350	2	Ccyt	32	1.601
Q96BD0	SO4A1_HUMAN	722	12	Ccyt	33	-1.065
Q8N370	LAT4_HUMAN	569	12	Ccyt	33	-1.167
Q9NUN5	LMBD1_HUMAN	540	9	Ccyt	33	1.212
Q9HCN3	TMM8A_HUMAN	771	7	Ccyt	33	1.386
Q9NZ01	TECR_HUMAN	308	6	Ccyt	33	1.329
O14495	PLPP3_HUMAN	311	6	Ccyt	33	0.168
Q9NYZ1	TV23B_HUMAN	205	4	Ccyt	33	1.323
Q9Y6A9	SPCS1_HUMAN	102	2	Ccyt	33	0.855
P0DMS9	TMIG3_HUMAN	266	2	Ccyt	33	-0.603
P49279	NRAM1_HUMAN	550	12	Ccyt	34	-0.251
Q6ZQN7	SO4C1_HUMAN	724	12	Ccyt	34	2.209
Q16348	S15A2_HUMAN	729	12	Ccyt	34	-3.24
Q14739	LBR_HUMAN	615	10	Ccyt	34	2.576
Q6ZRR5	TM136_HUMAN	245	7	Ccyt	34	1.964
Q658P3	STEA3_HUMAN	488	6	Ccyt	34	-0.109
O14494	PLPP1_HUMAN	284	6	Ccyt	34	0.378
Q8N271	PROM2_HUMAN	834	5	Ccyt	34	-1.458
Q08722	CD47_HUMAN	323	5	Ccyt	34	-0.554
Q69YW2	STUM_HUMAN	141	2	Ccyt	34	1.337
Q9H6L2	TM231_HUMAN	316	2	Ccyt	34	1.31
Q9UPI3	FLVC2_HUMAN	526	12	Ccyt	35	-0.238
P31645	SC6A4_HUMAN	630	12	Ccyt	35	0.88
Q9Y267	S22AE_HUMAN	594	12	Ccyt	35	-2.013
Q9Y694	S22A7_HUMAN	548	12	Ccyt	35	0.86
Q7Z404	TMC4_HUMAN	712	10	Ccyt	35	0.343
Q9UBM7	DHCR7_HUMAN	475	10	Ccyt	35	1.755
Q8N357	S35F6_HUMAN	371	9	Ccyt	35	-0.589
Q5GH70	XKR9_HUMAN	373	8	Ccyt	35	-2.355
Q8IYP9	ZDH23_HUMAN	409	6	Ccyt	35	-0.479
Q8N7P3	CLD22_HUMAN	220	4	Ccyt	35	-0.692
Q5VXU1	NKAI2_HUMAN	208	4	Ccyt	35	0.532
Q9BSN7	TM204_HUMAN	226	4	Ccyt	35	-0.611
Q53FP2	TM35A_HUMAN	167	4	Ccyt	35	-0.117
Q86WI0	LHPL1_HUMAN	220	4	Ccyt	35	0.582
Q9P2X0	DPM3_HUMAN	92	2	Ccyt	35	1.181
O94956	SO2B1_HUMAN	709	12	Ccyt	36	0.015
Q13336	UT1_HUMAN	389	10	Ccyt	36	-0.073
Q5HYA8	MKS3_HUMAN	995	7	Ccyt	36	0.395
Q8NEB5	PLPP5_HUMAN	264	6	Ccyt	36	2.575
B9EJG8	T150C_HUMAN	249	6	Ccyt	36	0.802
Q86X19	TMM17_HUMAN	198	4	Ccyt	36	-0.795
O15258	RER1_HUMAN	196	4	Ccyt	36	-0.014
Q8N138	ORML3_HUMAN	153	4	Ccyt	36	1.242
Q9Y227	ENTP4_HUMAN	616	2	Ccyt	36	-0.932
Q96PG1	M4A4E_HUMAN	132	2	Ccyt	36	3.649
Q96N87	S6A18_HUMAN	628	12	Ccyt	37	0.029
Q8IVM8	S22A9_HUMAN	553	12	Ccyt	37	0.412
Q8WUD6	CHPT1_HUMAN	406	10	Ccyt	37	0.78
Q7Z402	TMC7_HUMAN	723	10	Ccyt	37	-2.952
Q6UX01	LMBRL_HUMAN	489	9	Ccyt	37	0.708
Q8TDN7	ACER1_HUMAN	264	7	Ccyt	37	2.251
Q9NWC5	TM45A_HUMAN	275	7	Ccyt	37	0.275
Q9H8P0	PORED_HUMAN	318	7	Ccyt	37	1.536
Q8NBD8	T229B_HUMAN	167	4	Ccyt	37	2.279
O95484	CLD9_HUMAN	217	4	Ccyt	37	0.289
Q8IVV8	NKAI4_HUMAN	208	4	Ccyt	37	0.012
Q9NRZ7	PLCC_HUMAN	376	2	Ccyt	37	0.646
Q96RQ1	ERGI2_HUMAN	377	2	Ccyt	37	4.259
Q9NQZ7	ENTP7_HUMAN	604	2	Ccyt	37	-2.232
Q96S37	S22AC_HUMAN	553	12	Ccyt	38	0.759
Q8N4V2	SVOP_HUMAN	548	12	Ccyt	38	-0.017
O75751	S22A3_HUMAN	556	12	Ccyt	38	-0.479
P0CK96	S352B_HUMAN	405	10	Ccyt	38	2.076
A0PJX8	TMM82_HUMAN	343	9	Ccyt	38	0.495
Q8NFT2	STEA2_HUMAN	490	6	Ccyt	38	-0.627
Q96SN7	ORAI2_HUMAN	254	4	Ccyt	38	-1.007
Q5VXT5	SYPL2_HUMAN	272	4	Ccyt	38	1.082
P56748	CLD8_HUMAN	225	4	Ccyt	38	-1.847
O60831	PRAF2_HUMAN	178	4	Ccyt	38	1.058
A6NM45	CLD24_HUMAN	220	4	Ccyt	38	0.129
P56880	CLD20_HUMAN	219	4	Ccyt	38	-0.418
O00501	CLD5_HUMAN	218	4	Ccyt	38	0.311
O95858	TSN15_HUMAN	294	4	Ccyt	38	-0.707
Q9NQC3	RTN4_HUMAN	1192	2	Ccyt	38	-0.762
A6NKF7	TM88B_HUMAN	163	2	Ccyt	38	0.254
Q9NSA0	S22AB_HUMAN	550	12	Ccyt	39	0.96
Q6ZW05	PTHD4_HUMAN	846	12	Ccyt	39	-0.339
Q02161	RHD_HUMAN	417	12	Ccyt	39	1.32
P18577	RHCE_HUMAN	417	12	Ccyt	39	1.32
Q0GE19	NTCP7_HUMAN	358	10	Ccyt	39	3.096
Q8TCT8	SPP2A_HUMAN	520	9	Ccyt	39	1.727
Q6UX65	DRAM2_HUMAN	266	6	Ccyt	39	1.461
Q86TG1	T150A_HUMAN	271	6	Ccyt	39	2.389
P55064	AQP5_HUMAN	265	6	Ccyt	39	-1.75
Q9H313	TTYH1_HUMAN	450	5	Ccyt	39	-1.796
P56747	CLD6_HUMAN	220	4	Ccyt	39	0.656
Q96JQ5	M4A4A_HUMAN	239	4	Ccyt	39	0.575
P56750	CLD17_HUMAN	224	4	Ccyt	39	-1.043
Q8IZ96	CKLF1_HUMAN	169	4	Ccyt	39	0.453
Q96B96	TM159_HUMAN	161	4	Ccyt	39	0.471
O95197	RTN3_HUMAN	1032	2	Ccyt	39	0.019
Q9BYW1	GTR11_HUMAN	496	12	Ccyt	40	-1.187
Q9HCJ1	ANKH_HUMAN	492	12	Ccyt	40	1.76
O15244	S22A2_HUMAN	555	12	Ccyt	40	-0.789
Q8IXU6	S35F2_HUMAN	374	10	Ccyt	40	-1.289
Q8TDI8	TMC1_HUMAN	760	10	Ccyt	40	-1.476
O60725	ICMT_HUMAN	284	8	Ccyt	40	3.175
Q9UBY8	CLN8_HUMAN	286	7	Ccyt	40	-1.587
O15551	CLD3_HUMAN	220	4	Ccyt	40	1.529
Q4KMZ8	NKAI1_HUMAN	207	3	Ccyt	40	-0.175
Q8N9A8	NEPR1_HUMAN	125	2	Ccyt	40	0.566
O60337	MARH6_HUMAN	910	14	Ccyt	41	-1.02
P48751	B3A3_HUMAN	1232	14	Ccyt	41	-0.474
P22732	GTR5_HUMAN	501	12	Ccyt	41	-2.392
P49281	NRAM2_HUMAN	568	12	Ccyt	41	-0.76
P36021	MOT8_HUMAN	539	12	Ccyt	41	0.897
Q9NRM0	GTR9_HUMAN	540	12	Ccyt	41	-2
Q9BZV2	S19A3_HUMAN	496	12	Ccyt	41	1.179
O15245	S22A1_HUMAN	554	12	Ccyt	41	-2.37
P98196	AT11A_HUMAN	1134	10	Ccyt	41	0.206
O76062	ERG24_HUMAN	418	10	Ccyt	41	0.961
P29972	AQP1_HUMAN	269	6	Ccyt	41	1.589
O43688	PLPP2_HUMAN	288	6	Ccyt	41	1.025
Q3YBM2	T176B_HUMAN	270	4	Ccyt	41	0.48
Q9GZW8	MS4A7_HUMAN	240	4	Ccyt	41	-1.64
P51575	P2RX1_HUMAN	399	2	Ccyt	41	1.227
P04920	B3A2_HUMAN	1241	14	Ccyt	42	-2.625
P46059	S15A1_HUMAN	708	12	Ccyt	42	-2.991
P11166	GTR1_HUMAN	492	12	Ccyt	42	-3.305
P11168	GTR2_HUMAN	524	12	Ccyt	42	-2.38
Q8NA29	NLS1_HUMAN	543	12	Ccyt	42	-1.233
Q96NR3	PTHD1_HUMAN	888	12	Ccyt	42	-1.271
Q01959	SC6A3_HUMAN	620	12	Ccyt	42	1.772
Q6ZMD2	SPNS3_HUMAN	512	12	Ccyt	42	-1.915
Q96MC6	MF14A_HUMAN	490	12	Ccyt	42	-0.607
Q86WB7	UN93A_HUMAN	457	12	Ccyt	42	0.074
Q8N4F4	S22AO_HUMAN	322	12	Ccyt	42	1.875
G3V0H7	SO1B7_HUMAN	640	11	Ccyt	42	-1.808
Q8NB49	AT11C_HUMAN	1132	10	Ccyt	42	-2.232
Q9H841	NPAL2_HUMAN	368	9	Ccyt	42	-1.595
Q8TCT9	HM13_HUMAN	377	9	Ccyt	42	1.232
Q9H2W1	M4A6A_HUMAN	248	4	Ccyt	42	-1.228
P57738	TCTA_HUMAN	103	2	Ccyt	42	-2.353
Q92536	YLAT2_HUMAN	515	12	Ccyt	43	1.478
P14672	GTR4_HUMAN	509	12	Ccyt	43	-3.652
Q8TF71	MOT10_HUMAN	515	12	Ccyt	43	1.146
Q8WVP7	LMBR1_HUMAN	490	9	Ccyt	43	0.142
Q12908	NTCP2_HUMAN	348	9	Ccyt	43	0.495
Q5QJU3	ACER2_HUMAN	275	7	Ccyt	43	-0.885
Q96B21	TM45B_HUMAN	275	7	Ccyt	43	0.432
P27544	CERS1_HUMAN	350	7	Ccyt	43	-1.522
A6NH52	TV23A_HUMAN	213	4	Ccyt	43	1.245
Q8N6F1	CLD19_HUMAN	224	4	Ccyt	43	1.896
Q6ZVK1	T179A_HUMAN	233	4	Ccyt	43	0.201
Q9H015	S22A4_HUMAN	551	12	Ccyt	44	-1.05
O95528	GTR10_HUMAN	541	12	Ccyt	44	-2.086
Q9Y6L6	SO1B1_HUMAN	691	12	Ccyt	44	0.111
Q9Y5Y0	FLVC1_HUMAN	555	12	Ccyt	44	-0.941
Q8NCK7	MOT11_HUMAN	471	12	Ccyt	44	0.829
Q9H6F2	TM38A_HUMAN	299	7	Ccyt	44	4.912
P30301	MIP_HUMAN	263	6	Ccyt	44	2.43
C9JDP6	CLD25_HUMAN	229	4	Ccyt	44	-2.17
P51674	GPM6A_HUMAN	278	4	Ccyt	44	0.404
Q01362	FCERB_HUMAN	244	4	Ccyt	44	-0.38
Q9BTX3	TM208_HUMAN	173	4	Ccyt	44	-1.339
Q8IWD5	MFS6L_HUMAN	586	12	Ccyt	45	-2.098
P30531	SC6A1_HUMAN	599	12	Ccyt	45	0.8
Q8WUG5	S22AH_HUMAN	538	12	Ccyt	45	-1.395
P48664	EAA4_HUMAN	564	8	Ccyt	45	1.508
A6NGC4	TLCD2_HUMAN	264	7	Ccyt	45	-0.167
Q9Y5I7	CLD16_HUMAN	305	4	Ccyt	45	-0.789
Q15849	UT2_HUMAN	920	20	Ccyt	46	1.412
P11169	GTR3_HUMAN	496	12	Ccyt	46	-2.069
Q6PXP3	GTR7_HUMAN	512	12	Ccyt	46	-2.042
Q9NQ11	AT132_HUMAN	1180	10	Ccyt	46	-0.629
Q9BYT9	ANO3_HUMAN	981	10	Ccyt	46	2.155
Q14973	NTCP_HUMAN	349	9	Ccyt	46	0.987
Q9NXB9	ELOV2_HUMAN	296	7	Ccyt	46	0.664
A6NDV4	TMM8B_HUMAN	472	7	Ccyt	46	1.721
Q9GZP9	DERL2_HUMAN	239	6	Ccyt	46	-0.348
Q9UIX4	KCNG1_HUMAN	513	6	Ccyt	46	1.346
Q13520	AQP6_HUMAN	282	6	Ccyt	46	-0.229
Q96D31	CRCM1_HUMAN	301	4	Ccyt	46	-0.374
Q9NXJ0	M4A12_HUMAN	267	4	Ccyt	46	0.654
P56746	CLD15_HUMAN	228	4	Ccyt	46	0.189
O95452	CXB6_HUMAN	261	4	Ccyt	46	-0.467
O15127	SCAM2_HUMAN	329	4	Ccyt	46	-1.061
Q9UKL4	CXD2_HUMAN	321	4	Ccyt	46	0.292
P46721	SO1A2_HUMAN	670	12	Ccyt	47	0.685
Q8IWA5	CTL2_HUMAN	706	10	Ccyt	47	1.59
Q6PP77	XKR2_HUMAN	449	8	Ccyt	47	-2.119
Q9GZR5	ELOV4_HUMAN	314	7	Ccyt	47	-1.17
P41181	AQP2_HUMAN	271	6	Ccyt	47	-0.004
P78369	CLD10_HUMAN	228	4	Ccyt	47	-0.638
Q969K7	TMM54_HUMAN	222	4	Ccyt	47	0.588
Q8N5U1	M4A15_HUMAN	240	4	Ccyt	47	0.108
Q9BRI3	ZNT2_HUMAN	323	4	Ccyt	47	3.193
P57739	CLD2_HUMAN	230	4	Ccyt	47	-0.826
O43246	CTR4_HUMAN	635	14	Ccyt	48	-0.861
O76082	S22A5_HUMAN	557	12	Ccyt	48	-1.455
P23975	SC6A2_HUMAN	617	12	Ccyt	48	3.286
Q9NYB5	SO1C1_HUMAN	712	12	Ccyt	48	-0.613
Q8TDB8	GTR14_HUMAN	520	12	Ccyt	48	-2.613
P43003	EAA1_HUMAN	542	8	Ccyt	48	1.508
Q8TBJ4	PLPR1_HUMAN	325	6	Ccyt	48	-0.251
Q96LT4	SAMD8_HUMAN	415	6	Ccyt	48	1.834
A6NK97	S22AK_HUMAN	555	12	Ccyt	49	1.315
Q9NW15	ANO10_HUMAN	660	10	Ccyt	49	0.516
Q8IY50	S35F3_HUMAN	421	10	Ccyt	49	-1.412
Q9BS91	S35A5_HUMAN	424	10	Ccyt	49	3.199
Q9NQQ7	S35C2_HUMAN	365	10	Ccyt	49	0.692
Q32M45	ANO4_HUMAN	955	10	Ccyt	49	2.643
Q8NCS7	CTL5_HUMAN	719	10	Ccyt	49	1.355
Q5T9L3	WLS_HUMAN	541	7	Ccyt	49	0.676
Q5VZY2	PLPP4_HUMAN	271	6	Ccyt	49	2.544
Q32ZL2	PLPR5_HUMAN	321	6	Ccyt	49	-0.675
Q9UL54	TAOK2_HUMAN	1235	6	Ccyt	49	2.213
Q9UGQ2	FLOWR_HUMAN	172	4	Ccyt	49	-1.033
Q9BY19	M4A8_HUMAN	250	4	Ccyt	49	-0.301
P56749	CLD12_HUMAN	244	4	Ccyt	49	-0.209
O75204	TM127_HUMAN	238	4	Ccyt	49	1.081
Q7Z7J7	LHPL4_HUMAN	247	4	Ccyt	49	-1.389
O60906	NSMA_HUMAN	423	2	Ccyt	49	-0.886
Q8TCC7	S22A8_HUMAN	542	12	Ccyt	50	1.672
Q9UM01	YLAT1_HUMAN	511	12	Ccyt	50	0.202
A6NIM6	S15A5_HUMAN	579	12	Ccyt	50	0.256
O15403	MOT7_HUMAN	523	12	Ccyt	50	-0.287
Q9BU23	LMF2_HUMAN	707	12	Ccyt	50	-0.491
Q9NPR9	GP108_HUMAN	543	7	Ccyt	50	2.078
Q8NCL8	TM116_HUMAN	245	4	Ccyt	50	3.41
O14828	SCAM3_HUMAN	347	4	Ccyt	50	-2.446
Q8TAZ6	CKLF2_HUMAN	248	4	Ccyt	50	-1.287
P42262	GRIA2_HUMAN	883	3	Ccyt	50	-1.154
P42263	GRIA3_HUMAN	894	3	Ccyt	50	-0.669
O60669	MOT2_HUMAN	478	12	Ccyt	51	0.749
Q8WV83	S35F5_HUMAN	523	10	Ccyt	51	-1.466
A4IF30	S35F4_HUMAN	521	10	Ccyt	51	-0.506
Q53GD3	CTL4_HUMAN	710	10	Ccyt	51	1.24
Q8N609	TR1L1_HUMAN	369	8	Ccyt	51	3.189
Q14656	TM187_HUMAN	261	8	Ccyt	51	-0.447
Q6UWH6	TX261_HUMAN	196	5	Ccyt	51	-1.362
Q96T55	KCNKG_HUMAN	309	4	Ccyt	51	-2.279
Q16799	RTN1_HUMAN	776	2	Ccyt	51	-0.091
Q86UD3	MARH3_HUMAN	253	2	Ccyt	51	-2.355
Q9P0N8	MARH2_HUMAN	246	2	Ccyt	51	-2.35
Q9NPA1	KCMB3_HUMAN	279	2	Ccyt	51	1.453
Q6PEY1	TMM88_HUMAN	159	2	Ccyt	51	-2.481
Q8N0W7	FMR1N_HUMAN	255	2	Ccyt	51	-0.213
A6NKX4	S22AV_HUMAN	558	12	Ccyt	52	-1.185
Q9Y226	S22AD_HUMAN	551	12	Ccyt	52	0.544
Q05940	VMAT2_HUMAN	514	12	Ccyt	52	1.372
O43490	PROM1_HUMAN	865	5	Ccyt	52	0.367
Q1HG44	DOXA2_HUMAN	320	5	Ccyt	52	-0.822
Q3C1V0	M4A18_HUMAN	323	4	Ccyt	52	1.027
Q6RW13	ATRAP_HUMAN	159	4	Ccyt	52	2.124
Q6YI46	TMM64_HUMAN	380	4	Ccyt	52	-0.416
Q5HYL7	TM196_HUMAN	178	4	Ccyt	52	0.993
Q96AQ2	TM125_HUMAN	219	4	Ccyt	52	-2.016
Q5BKX6	S45A4_HUMAN	768	12	Ccyt	53	1.242
Q5T1Q4	S35F1_HUMAN	408	10	Ccyt	53	-1.542
Q6NVV3	NIPA3_HUMAN	410	9	Ccyt	53	-0.936
Q15049	MLC1_HUMAN	377	8	Ccyt	53	-1.041
Q9NYP7	ELOV5_HUMAN	299	7	Ccyt	53	0.766
Q8TDN2	KCNV2_HUMAN	545	6	Ccyt	53	-0.384
Q8TDD5	MCLN3_HUMAN	553	6	Ccyt	53	-1.841
O75915	PRAF3_HUMAN	188	4	Ccyt	53	-0.81
Q15012	LAP4A_HUMAN	233	4	Ccyt	53	-4.03
Q86VI4	LAP4B_HUMAN	370	4	Ccyt	53	-2.814
Q6DD88	ATLA3_HUMAN	541	2	Ccyt	53	-0.544
Q6NUQ4	TM214_HUMAN	689	2	Ccyt	53	2.972
Q96NL1	TMM74_HUMAN	305	2	Ccyt	53	-1.347
Q9NSD5	S6A13_HUMAN	602	12	Ccyt	54	1.207
P48029	SC6A8_HUMAN	635	12	Ccyt	54	0.658
Q96QE2	MYCT_HUMAN	648	12	Ccyt	54	-1.528
Q9P2C4	TM181_HUMAN	612	8	Ccyt	54	1.633
Q9Y2U2	KCNK7_HUMAN	307	4	Ccyt	54	-1.56
P52569	CTR2_HUMAN	658	14	Ccyt	55	-0.927
Q9NPD5	SO1B3_HUMAN	702	12	Ccyt	55	-0.475
Q9NS82	AAA1_HUMAN	523	12	Ccyt	55	-0.61
P54219	VMAT1_HUMAN	525	12	Ccyt	55	2.109
Q16322	KCA10_HUMAN	511	6	Ccyt	55	0.679
Q96D96	HVCN1_HUMAN	273	4	Ccyt	55	2.273
Q8IZ57	NRSN1_HUMAN	195	2	Ccyt	55	0.6
Q86VW1	S22AG_HUMAN	577	12	Ccyt	56	0.973
Q6ZSM3	MOT12_HUMAN	486	12	Ccyt	56	-0.402
Q6ZWT7	MBOA2_HUMAN	520	11	Ccyt	56	-0.554
Q96EP9	NTCP4_HUMAN	437	9	Ccyt	56	2.671
Q15629	TRAM1_HUMAN	374	8	Ccyt	56	1.933
Q96G23	CERS2_HUMAN	380	7	Ccyt	56	0.887
Q5VW38	GP107_HUMAN	600	7	Ccyt	56	2.794
Q86YN1	DOPP1_HUMAN	238	5	Ccyt	56	0.43
Q9NTQ9	CXB4_HUMAN	266	4	Ccyt	56	0.086
O15126	SCAM1_HUMAN	338	4	Ccyt	56	-0.905
O95500	CLD14_HUMAN	239	4	Ccyt	56	0.539
P23942	PRPH2_HUMAN	346	4	Ccyt	56	-0.124
Q7Z407	CSMD3_HUMAN	3707	2	Ccyt	56	-1.432
Q6DN12	MCTP2_HUMAN	878	2	Ccyt	56	-1.504
P31641	SC6A6_HUMAN	620	12	Ccyt	57	0.478
Q5SR56	MF14B_HUMAN	506	12	Ccyt	57	-0.831
P53985	MOT1_HUMAN	500	12	Ccyt	57	-0.669
Q9GZN6	S6A16_HUMAN	736	12	Ccyt	57	-2.454
Q6ZN68	D19P2_HUMAN	376	9	Ccyt	57	-0.839
Q96Q80	DERL3_HUMAN	235	6	Ccyt	57	1.308
Q96GM1	PLPR2_HUMAN	343	6	Ccyt	57	0.271
Q53RY4	KCP3_HUMAN	240	4	Ccyt	57	2.48
Q9Y257	KCNK6_HUMAN	313	4	Ccyt	57	-2.112
O43760	SNG2_HUMAN	224	4	Ccyt	57	0.412
A8MWL6	SNG2L_HUMAN	223	4	Ccyt	57	0.459
Q4U2R8	S22A6_HUMAN	563	12	Ccyt	58	2.099
P48065	S6A12_HUMAN	614	12	Ccyt	58	0.186
Q8NHX9	TPC2_HUMAN	752	12	Ccyt	58	-2.355
P16615	AT2A2_HUMAN	1042	10	Ccyt	58	2.666
Q93084	AT2A3_HUMAN	1043	10	Ccyt	58	2.055
Q75V66	ANO5_HUMAN	913	10	Ccyt	58	1.439
A1A5B4	ANO9_HUMAN	782	10	Ccyt	58	1.005
Q5T9Z0	TEDM1_HUMAN	273	6	Ccyt	58	1.082
Q8TDN1	KCNG4_HUMAN	519	6	Ccyt	58	2.372
Q13571	LAPM5_HUMAN	262	4	Ccyt	58	-1.7
Q2M2E3	ODFP4_HUMAN	257	4	Ccyt	58	-1.77
P57054	PIGP_HUMAN	158	2	Ccyt	58	-2.295
Q9UN76	S6A14_HUMAN	642	12	Ccyt	59	-2.469
Q0D2K0	NIPA4_HUMAN	466	9	Ccyt	59	0.049
A6NM10	AQ12B_HUMAN	295	7	Ccyt	59	2.123
Q8IXF9	AQ12A_HUMAN	295	7	Ccyt	59	2.123
P0C7T8	TM253_HUMAN	217	4	Ccyt	59	0.889
Q8IVQ6	ZDH21_HUMAN	265	4	Ccyt	59	1.435
P56373	P2RX3_HUMAN	397	2	Ccyt	59	2.64
Q9NUR3	TM74B_HUMAN	256	2	Ccyt	59	-0.669
O15427	MOT4_HUMAN	465	12	Ccyt	60	0.648
Q8IZK6	MCLN2_HUMAN	566	6	Ccyt	60	-1.876
Q9ULS6	KCNS2_HUMAN	477	6	Ccyt	60	-0.945
O75712	CXB3_HUMAN	270	4	Ccyt	60	-1.198
Q969E2	SCAM4_HUMAN	229	4	Ccyt	60	0.493
O95859	TSN12_HUMAN	305	4	Ccyt	60	-0.323
P48066	S6A11_HUMAN	632	12	Ccyt	61	-0.347
P78381	S35A2_HUMAN	396	10	Ccyt	61	2.543
Q8N8Q9	NIPA2_HUMAN	360	9	Ccyt	61	-0.593
Q8N5B7	CERS5_HUMAN	392	7	Ccyt	61	0.311
Q6ZMG9	CERS6_HUMAN	384	7	Ccyt	61	1.028
Q9UJ96	KCNG2_HUMAN	466	6	Ccyt	61	0.982
O43761	SNG3_HUMAN	229	4	Ccyt	61	0.456
Q9UIG8	SO3A1_HUMAN	710	12	Ccyt	62	2.144
Q9Y345	SC6A5_HUMAN	797	12	Ccyt	62	-0.884
Q7Z403	TMC6_HUMAN	805	10	Ccyt	62	-1.157
Q9H7F0	AT133_HUMAN	1226	10	Ccyt	62	2.247
Q5GH77	XKR3_HUMAN	459	8	Ccyt	62	-0.924
Q9H6D3	XKR8_HUMAN	395	8	Ccyt	62	0.644
P43005	EAA3_HUMAN	524	8	Ccyt	62	4.742
Q15035	TRAM2_HUMAN	370	8	Ccyt	62	-2.213
Q96KK3	KCNS1_HUMAN	526	6	Ccyt	62	0.21
Q7L5A8	FA2H_HUMAN	372	4	Ccyt	62	1.67
Q6UX98	ZDH24_HUMAN	284	4	Ccyt	62	-0.15
Q9GZP1	NRSN2_HUMAN	204	2	Ccyt	62	-2.832
O75298	RTN2_HUMAN	545	2	Ccyt	62	-1.521
Q9BVG9	PTSS2_HUMAN	487	10	Ccyt	63	2.476
Q9GZU1	MCLN1_HUMAN	580	6	Ccyt	63	-1.689
O14681	EI24_HUMAN	340	6	Ccyt	63	0.033
Q96RP8	KCNA7_HUMAN	456	6	Ccyt	63	1.425
Q8IZR5	CKLF4_HUMAN	234	4	Ccyt	63	1.335
O95377	CXB5_HUMAN	273	4	Ccyt	63	-1.175
O95772	STR3N_HUMAN	234	4	Ccyt	63	-0.341
P39086	GRIK1_HUMAN	918	3	Ccyt	63	-0.767
Q9NZC3	GDE1_HUMAN	331	2	Ccyt	63	2.799
Q8NHH9	ATLA2_HUMAN	583	2	Ccyt	63	-1.646
Q5SV17	TM240_HUMAN	173	2	Ccyt	63	-0.964
Q96Q91	B3A4_HUMAN	983	12	Ccyt	64	0.108
Q16572	VACHT_HUMAN	532	12	Ccyt	64	2.034
Q9UBD6	RHCG_HUMAN	479	12	Ccyt	64	-0.925
Q9NVV0	TM38B_HUMAN	291	7	Ccyt	64	1.257
P17658	KCNA6_HUMAN	529	6	Ccyt	64	0.64
O43759	SNG1_HUMAN	233	4	Ccyt	64	1.58
Q8NFK1	CXG3_HUMAN	279	4	Ccyt	64	-0.557
A6NGA9	TM202_HUMAN	273	4	Ccyt	64	2.843
Q9NYG2	ZDHC3_HUMAN	299	4	Ccyt	64	-2.351
A6PVL3	KNCN_HUMAN	124	2	Ccyt	64	-1.33
Q16515	ASIC2_HUMAN	512	2	Ccyt	64	1.636
Q8N614	TM156_HUMAN	296	2	Ccyt	64	-4.403
Q8IZD6	S22AF_HUMAN	547	12	Ccyt	65	1.48
Q4KMQ2	ANO6_HUMAN	910	10	Ccyt	65	1.622
Q8IU89	CERS3_HUMAN	383	7	Ccyt	65	0.553
Q03395	ROM1_HUMAN	351	4	Ccyt	65	-1.316
Q6DN14	MCTP1_HUMAN	999	2	Ccyt	65	-2.465
Q4VNC1	AT134_HUMAN	1196	10	Ccyt	66	2.283
Q3KNW5	SOAT_HUMAN	377	9	Ccyt	66	1.437
A6NL99	AQP73_HUMAN	342	8	Ccyt	66	-0.527
O14520	AQP7_HUMAN	342	6	Ccyt	66	1.045
Q8TAC9	SCAM5_HUMAN	235	4	Ccyt	66	-0.213
P56856	CLD18_HUMAN	261	4	Ccyt	66	0.495
Q8N4V1	MMGT1_HUMAN	131	2	Ccyt	66	1.581
Q8WXF7	ATLA1_HUMAN	558	2	Ccyt	66	-0.056
Q96HH4	TM169_HUMAN	297	2	Ccyt	66	0.058
Q6ZUK4	TMM26_HUMAN	368	8	Ccyt	67	2.748
Q8N9I5	FADS6_HUMAN	356	6	Ccyt	67	4.262
Q53TN4	CYBR1_HUMAN	286	6	Ccyt	67	-2.224
O14609	XKRY_HUMAN	159	4	Ccyt	67	-1.184
Q8TBG9	SYNPR_HUMAN	265	4	Ccyt	67	1.08
Q8TD20	GTR12_HUMAN	617	12	Ccyt	68	-1.071
Q9UHI5	LAT2_HUMAN	535	12	Ccyt	68	0.435
A1A5C7	S22AN_HUMAN	686	12	Ccyt	68	-2.095
Q8N130	NPT2C_HUMAN	599	8	Ccyt	68	0.706
Q9NPG8	ZDHC4_HUMAN	344	5	Ccyt	68	-2.456
Q6GV28	TM225_HUMAN	225	4	Ccyt	68	0.623
Q96GR4	ZDH12_HUMAN	267	4	Ccyt	68	-2.601
A8MUP6	GS1L2_HUMAN	293	4	Ccyt	68	0.478
Q96T54	KCNKH_HUMAN	332	4	Ccyt	68	-2.285
P48058	GRIA4_HUMAN	902	3	Ccyt	68	-1.154
Q13002	GRIK2_HUMAN	908	3	Ccyt	68	-0.657
Q92508	PIEZ1_HUMAN	2521	38	Ccyt	69	0.357
P48651	PTSS1_HUMAN	473	10	Ccyt	69	-2.143
Q6IWH7	ANO7_HUMAN	933	10	Ccyt	69	0.723
Q9NS93	TM7S3_HUMAN	570	7	Ccyt	69	1.476
O95473	SNG4_HUMAN	234	4	Ccyt	69	-0.874
P08034	CXB1_HUMAN	283	4	Ccyt	69	-0.071
O00180	KCNK1_HUMAN	336	4	Ccyt	69	-2.179
Q9H5I5	PIEZ2_HUMAN	2752	38	Ccyt	70	0.867
Q9P2U7	VGLU1_HUMAN	560	12	Ccyt	70	1.295
Q8WWI5	CTL1_HUMAN	657	10	Ccyt	70	-2.825
Q8N4M1	CTL3_HUMAN	653	8	Ccyt	70	-0.887
Q9HA82	CERS4_HUMAN	394	7	Ccyt	70	0.333
O75844	FACE1_HUMAN	475	7	Ccyt	70	2.592
Q8NHU3	SMS2_HUMAN	365	6	Ccyt	70	3.415
Q9NXF8	ZDHC7_HUMAN	308	4	Ccyt	70	-2.023
O43868	S28A2_HUMAN	658	14	Ccyt	71	0.085
A0AV02	S12A8_HUMAN	714	13	Ccyt	71	-1.262
Q8N695	SC5A8_HUMAN	610	13	Ccyt	71	0.064
P57088	TMM33_HUMAN	247	8	Ccyt	71	0.979
Q5T6L9	EMARD_HUMAN	678	6	Ccyt	71	0.111
P55087	AQP4_HUMAN	323	6	Ccyt	71	0.603
Q9UHC3	ASIC3_HUMAN	531	2	Ccyt	71	0.889
Q8TCQ1	MARH1_HUMAN	289	2	Ccyt	72	0.005
O95907	MOT3_HUMAN	504	12	Ccyt	73	0.863
Q6PIU1	KCNV1_HUMAN	500	6	Ccyt	73	-1.369
Q9H295	DCSTP_HUMAN	470	6	Ccyt	73	-2.492
Q1HG43	DOXA1_HUMAN	343	5	Ccyt	73	-1.651
P51811	XK_HUMAN	444	8	Ccyt	74	-1.648
Q15800	MSMO1_HUMAN	293	5	Ccyt	74	-0.658
Q5T0T0	MARH8_HUMAN	291	2	Ccyt	74	-0.351
P78348	ASIC1_HUMAN	528	2	Ccyt	74	1.591
Q9NQ90	ANO2_HUMAN	1003	10	Ccyt	75	1.045
P48547	KCNC1_HUMAN	511	6	Ccyt	75	0.56
Q96PG2	M4A10_HUMAN	267	4	Ccyt	75	0.953
P48067	SC6A9_HUMAN	706	12	Ccyt	76	-0.53
Q9H330	TM245_HUMAN	911	12	Ccyt	76	-0.46
Q9BUN8	DERL1_HUMAN	251	6	Ccyt	76	2.335
P62955	CCG7_HUMAN	275	4	Ccyt	76	4.053
Q9UM00	TMCO1_HUMAN	188	3	Ccyt	77	2.096
Q9GZV3	SC5A7_HUMAN	580	13	Ccyt	78	1.338
Q96K37	S35E1_HUMAN	410	10	Ccyt	78	2.499
Q96A29	FUCT1_HUMAN	364	10	Ccyt	78	0.221
Q06495	NPT2A_HUMAN	639	8	Ccyt	78	0.518
Q9BQ31	KCNS3_HUMAN	491	6	Ccyt	78	-1.005
Q13003	GRIK3_HUMAN	919	3	Ccyt	78	-0.793
P0CK97	S35E2_HUMAN	266	4	Ccyt	79	-0.122
Q9UF02	CCG5_HUMAN	275	4	Ccyt	79	2.438
Q8IY95	TM192_HUMAN	271	4	Ccyt	79	-2.263
Q00765	REEP5_HUMAN	189	2	Ccyt	79	2.411
Q9BY07	S4A5_HUMAN	1137	14	Ccyt	80	-1.19
Q99884	SC6A7_HUMAN	636	12	Ccyt	80	0.512
Q09470	KCNA1_HUMAN	495	6	Ccyt	80	0.64
Q86TL2	STIMA_HUMAN	294	5	Ccyt	80	-0.221
Q8N7C4	TM217_HUMAN	229	4	Ccyt	80	1.864
Q96FT7	ASIC4_HUMAN	647	3	Ccyt	80	1.358
P42261	GRIA1_HUMAN	906	3	Ccyt	80	-1.371
P43004	EAA2_HUMAN	574	8	Ccyt	81	0.166
Q15011	HERP1_HUMAN	391	2	Ccyt	81	1.859
Q9UGH3	S23A2_HUMAN	650	14	Ccyt	82	0.937
Q8IUH5	ZDH17_HUMAN	632	6	Ccyt	82	0.067
P16389	KCNA2_HUMAN	499	6	Ccyt	82	0.64
Q93086	P2RX5_HUMAN	422	2	Ccyt	82	3.023
O00341	EAA5_HUMAN	560	12	Ccyt	83	3.431
Q5XXA6	ANO1_HUMAN	986	10	Ccyt	83	-0.376
Q4VNC0	AT135_HUMAN	1218	10	Ccyt	83	1.331
Q8IUH4	ZDH13_HUMAN	622	6	Ccyt	83	-0.949
Q96M19	CL067_HUMAN	166	3	Ccyt	83	2.048
Q9P2U8	VGLU2_HUMAN	582	12	Ccyt	84	0.148
A0PJW6	TM223_HUMAN	202	2	Ccyt	84	-0.507
Q6UXY8	TMC5_HUMAN	1006	10	Ccyt	85	-2.498
Q9BTD3	TM121_HUMAN	319	8	Ccyt	85	1.283
Q8N144	CXD3_HUMAN	294	4	Ccyt	85	-0.249
Q9H1C4	UN93B_HUMAN	597	12	Ccyt	86	1.393
Q6P499	NPAL3_HUMAN	406	9	Ccyt	86	-1.637
O60478	G137B_HUMAN	399	7	Ccyt	86	0.526
P22459	KCNA4_HUMAN	653	6	Ccyt	86	0.64
C9JI98	TM238_HUMAN	176	2	Ccyt	86	-2.97
P37088	SCNNA_HUMAN	669	2	Ccyt	86	2.064
Q6UXF1	TM108_HUMAN	575	2	Ccyt	86	0.442
Q9UHI7	S23A1_HUMAN	598	14	Ccyt	87	0.111
Q9Y289	SC5A6_HUMAN	635	13	Ccyt	87	1.902
Q8NDX2	VGLU3_HUMAN	589	12	Ccyt	87	1.354
Q9NTG1	PKDRE_HUMAN	2253	11	Ccyt	87	-1.737
Q9Y2G3	AT11B_HUMAN	1177	10	Ccyt	87	-1.596
Q8WXS5	CCG8_HUMAN	425	4	Ccyt	87	4.39
Q9H427	KCNKF_HUMAN	330	4	Ccyt	87	-1.647
O15547	P2RX6_HUMAN	441	2	Ccyt	87	1.439
P51172	SCNND_HUMAN	638	2	Ccyt	87	-0.075
P51170	SCNNG_HUMAN	649	2	Ccyt	87	2.087
P51168	SCNNB_HUMAN	640	2	Ccyt	87	1.639
O15375	MOT6_HUMAN	505	12	Ccyt	88	0.048
Q9H2J7	S6A15_HUMAN	730	12	Ccyt	88	-0.936
Q9H2Y9	SO5A1_HUMAN	848	12	Ccyt	88	-0.624
O43520	AT8B1_HUMAN	1251	10	Ccyt	88	-1.835
Q86W33	TPRA1_HUMAN	373	7	Ccyt	88	-0.706
Q9H3M0	KCNF1_HUMAN	494	6	Ccyt	88	1.564
Q8WTR4	GDPD5_HUMAN	605	6	Ccyt	88	-0.27
P11836	CD20_HUMAN	297	4	Ccyt	88	-1.115
Q8WTV0	SCRB1_HUMAN	552	2	Ccyt	88	-0.655
Q9H1V8	S6A17_HUMAN	727	12	Ccyt	89	-1.202
Q9Y6C5	PTC2_HUMAN	1203	12	Ccyt	89	-1.362
O94886	CSCL1_HUMAN	807	11	Ccyt	89	-1.922
Q96KA5	CLP1L_HUMAN	538	7	Ccyt	89	1.957
Q86VZ5	SMS1_HUMAN	419	6	Ccyt	89	-1.993
A5PLL7	TM189_HUMAN	270	4	Ccyt	89	1.273
Q9H7F4	T185B_HUMAN	350	8	Ccyt	90	0.262
Q8NFB2	T185A_HUMAN	350	8	Ccyt	90	1.025
P22460	KCNA5_HUMAN	613	6	Ccyt	90	0.64
P08247	SYPH_HUMAN	313	4	Ccyt	90	0.697
Q969W1	ZDH16_HUMAN	377	4	Ccyt	90	-1.55
Q9NUE0	ZDH18_HUMAN	388	4	Ccyt	90	0.251
Q53FV1	ORML2_HUMAN	153	4	Ccyt	90	4.03
Q96B77	TM186_HUMAN	213	2	Ccyt	90	0.532
Q8NBT3	TM145_HUMAN	493	7	Ccyt	92	3.771
Q5M7Z0	RNFT1_HUMAN	435	6	Ccyt	92	0.771
Q86SK9	SCD5_HUMAN	330	4	Ccyt	92	2.198
Q6QHC5	DEGS2_HUMAN	323	4	Ccyt	92	2.85
P28328	PEX2_HUMAN	305	2	Ccyt	92	1.378
Q9Y6R1	S4A4_HUMAN	1079	14	Ccyt	93	0.161
Q1EHB4	SC5AC_HUMAN	618	13	Ccyt	93	-0.443
Q96T83	SL9A7_HUMAN	725	13	Ccyt	93	2.611
O60423	AT8B3_HUMAN	1300	10	Ccyt	93	0.745
Q6ZMB5	T184A_HUMAN	413	7	Ccyt	93	1.898
Q96PS8	AQP10_HUMAN	301	6	Ccyt	93	1.657
Q8NEW0	ZNT7_HUMAN	376	6	Ccyt	93	-0.052
O75845	SC5D_HUMAN	299	5	Ccyt	93	2.643
Q6UXU4	GSG1L_HUMAN	331	4	Ccyt	93	0.96
Q9Y2Q0	AT8A1_HUMAN	1164	10	Ccyt	94	-0.488
P43007	SATT_HUMAN	532	8	Ccyt	94	1.825
P35670	ATP7B_HUMAN	1465	8	Ccyt	94	3.956
P22001	KCNA3_HUMAN	575	6	Ccyt	94	0.866
Q96EX2	RNFT2_HUMAN	444	5	Ccyt	94	2.61
O15121	DEGS1_HUMAN	323	4	Ccyt	94	2.138
Q15005	SPCS2_HUMAN	226	2	Ccyt	94	-1.04
Q15758	AAAT_HUMAN	541	10	Ccyt	95	1.594
Q04656	ATP7A_HUMAN	1500	8	Ccyt	95	3.956
Q8TBB6	S7A14_HUMAN	771	14	Ccyt	96	-1.791
Q2KHT4	GSG1_HUMAN	349	4	Ccyt	96	0.204
O00767	ACOD_HUMAN	359	4	Ccyt	96	2.945
Q8WVZ1	ZDH19_HUMAN	309	4	Ccyt	96	-0.43
Q9H1X3	DJC25_HUMAN	360	3	Ccyt	96	-0.108
Q92911	SC5A5_HUMAN	643	13	Ccyt	97	1.037
Q9Y519	T184B_HUMAN	407	7	Ccyt	97	1.802
Q8NBN3	TM87A_HUMAN	555	7	Ccyt	97	0.764
Q92736	RYR2_HUMAN	4967	6	Ccyt	97	-2.188
Q15413	RYR3_HUMAN	4870	6	Ccyt	97	-2.188
P21817	RYR1_HUMAN	5038	6	Ccyt	97	-2.188
Q96QS1	TSN32_HUMAN	320	4	Ccyt	97	-0.813
O14863	ZNT4_HUMAN	429	6	Ccyt	98	1.807
Q96IV6	FXDC2_HUMAN	333	5	Ccyt	98	0.638
Q6U841	S4A10_HUMAN	1118	14	Ccyt	99	0.18
Q9P1W3	CSC1_HUMAN	806	11	Ccyt	99	-1.703
Q9NTI2	AT8A2_HUMAN	1148	10	Ccyt	99	1.359
Q9H0C3	TM117_HUMAN	514	8	Ccyt	99	-1.632
Q9Y6M7	S4A7_HUMAN	1214	14	Ccyt	101	0.031
Q5T3F8	CSCL2_HUMAN	832	11	Ccyt	101	-1.526
Q8TCT7	SPP2B_HUMAN	592	9	Ccyt	101	0.951
Q9UHC9	NPCL1_HUMAN	1359	13	Ccyt	102	2.195
Q96HR9	REEP6_HUMAN	211	2	Ccyt	102	1.38
Q6PIS1	S23A3_HUMAN	610	14	Ccyt	103	1.257
Q8N4W6	DJC22_HUMAN	341	7	Ccyt	103	1.498
Q8IWU4	ZNT8_HUMAN	369	6	Ccyt	103	0.504
Q99726	ZNT3_HUMAN	388	6	Ccyt	103	2.463
P35212	CXA4_HUMAN	333	4	Ccyt	103	-0.945
Q5JRV8	T255A_HUMAN	349	4	Ccyt	103	-0.327
Q96QZ0	PANX3_HUMAN	392	4	Ccyt	104	1.617
A6NNE9	MARHB_HUMAN	402	2	Ccyt	104	2.437
Q96K49	TM87B_HUMAN	555	7	Ccyt	105	-0.894
Q05586	NMDZ1_HUMAN	938	3	Ccyt	105	-1.186
P0C7U9	FA87A_HUMAN	286	2	Ccyt	105	2.088
P98198	AT8B2_HUMAN	1209	10	Ccyt	106	0.063
Q96MV8	ZDH15_HUMAN	337	4	Ccyt	106	-3.065
Q8WV15	T255B_HUMAN	326	4	Ccyt	106	-0.527
Q8NC56	LEMD2_HUMAN	503	2	Ccyt	106	-2.913
Q8TF62	AT8B4_HUMAN	1192	10	Ccyt	107	0.474
Q5JW98	FA26D_HUMAN	314	4	Ccyt	107	-1.055
Q86YJ5	MARH9_HUMAN	346	2	Ccyt	107	2.413
Q8N3F9	G137C_HUMAN	429	7	Ccyt	108	2.431
Q8N5C1	FA26E_HUMAN	309	4	Ccyt	108	-0.447
Q2Y0W8	S4A8_HUMAN	1093	14	Ccyt	110	1.124
Q9Y2E8	SL9A8_HUMAN	581	13	Ccyt	110	-0.724
Q7L0L9	YA043_HUMAN	218	2	Ccyt	110	0.934
Q8N6L7	TM252_HUMAN	170	2	Ccyt	110	-2.445
P02730	B3AT_HUMAN	911	12	Ccyt	111	0.183
Q8IU68	TMC8_HUMAN	726	10	Ccyt	111	0.366
Q96B33	CLD23_HUMAN	292	4	Ccyt	111	-0.626
P0C7U3	ZH11B_HUMAN	371	4	Ccyt	112	0.414
Q9P241	AT10D_HUMAN	1426	10	Ccyt	113	1.547
Q8NEC5	CTSR1_HUMAN	780	6	Ccyt	113	-0.962
Q9UBL9	P2RX2_HUMAN	471	2	Ccyt	113	2.788
Q8TEB9	RHBL4_HUMAN	315	7	Ccyt	114	4.828
O60359	CCG3_HUMAN	315	4	Ccyt	114	1.025
Q6NXT6	TAPT1_HUMAN	567	10	Ccyt	115	1.016
Q9Y397	ZDHC9_HUMAN	364	4	Ccyt	115	-0.228
Q5M8T2	S35D3_HUMAN	416	10	Ccyt	116	1.415
Q9C0H2	TTYH3_HUMAN	523	5	Ccyt	116	-0.738
Q8TDX9	PK1L1_HUMAN	2849	11	Ccyt	117	-1.79
O95436	NPT2B_HUMAN	690	8	Ccyt	117	-1.997
A6NFY4	NEMP2_HUMAN	417	5	Ccyt	117	1.136
Q9UHQ4	BAP29_HUMAN	241	3	Ccyt	117	-0.402
Q6UXD7	MFSD7_HUMAN	560	12	Ccyt	118	-1.356
Q9HA72	CAHM2_HUMAN	323	4	Ccyt	118	-2.14
O60427	FADS1_HUMAN	444	4	Ccyt	118	-0.384
A8MWK0	FS2P1_HUMAN	482	4	Ccyt	118	-0.887
A6NGB7	TM221_HUMAN	291	4	Ccyt	118	0.636
O95069	KCNK2_HUMAN	426	4	Ccyt	118	-1.078
O95864	FADS2_HUMAN	444	4	Ccyt	118	-0.861
Q9Y5Q0	FADS3_HUMAN	445	4	Ccyt	118	0.238
Q9P2E8	MARH4_HUMAN	410	3	Ccyt	118	2.413
Q5R3K3	FA26F_HUMAN	315	4	Ccyt	119	-4.304
Q8NET8	TRPV3_HUMAN	790	6	Ccyt	120	-3.623
Q9UBN1	CCG4_HUMAN	327	4	Ccyt	120	1.76
Q9Y698	CCG2_HUMAN	323	4	Ccyt	121	1.043
Q8N0U2	TMM61_HUMAN	210	2	Ccyt	121	-0.833
Q66K66	TM198_HUMAN	360	7	Ccyt	122	-0.38
Q96N19	G137A_HUMAN	417	7	Ccyt	122	0.188
Q9Y5S1	TRPV2_HUMAN	764	6	Ccyt	122	-2.702
Q9NYR8	RDH8_HUMAN	311	2	Ccyt	122	3.439
Q9P0I2	EMC3_HUMAN	261	3	Ccyt	123	2.001
P51572	BAP31_HUMAN	246	3	Ccyt	123	-0.717
Q6PML9	ZNT9_HUMAN	568	6	Ccyt	124	0.865
Q9ULQ1	TPC1_HUMAN	816	12	Ccyt	125	-1.516
Q7Z2W7	TRPM8_HUMAN	1104	6	Ccyt	125	-0.328
Q9BSA4	TTYH2_HUMAN	534	5	Ccyt	125	-1.539
Q9HB14	KCNKD_HUMAN	408	4	Ccyt	125	0.516
Q8TAD4	ZNT5_HUMAN	765	16	Ccyt	127	-0.605
Q2WGJ8	TM249_HUMAN	235	2	Ccyt	127	0.304
Q9HB15	KCNKC_HUMAN	430	4	Ccyt	128	-0.311
Q86XQ3	CTSR3_HUMAN	398	6	Ccyt	129	-1.415
Q9UKR8	TSN16_HUMAN	245	4	Ccyt	130	-0.032
Q96ET8	TV23C_HUMAN	276	3	Ccyt	130	-2.332
Q9NVA4	T184C_HUMAN	438	8	Ccyt	131	2.22
O95992	CH25H_HUMAN	272	5	Ccyt	131	-0.875
Q16099	GRIK4_HUMAN	956	3	Ccyt	131	-2.452
Q5T197	DCST1_HUMAN	706	6	Ccyt	132	-0.824
P36382	CXA5_HUMAN	358	4	Ccyt	132	-1.38
Q9NPH5	NOX4_HUMAN	578	6	Ccyt	133	2.805
Q9NYG8	KCNK4_HUMAN	393	4	Ccyt	133	-1.954
Q9NZM6	PK2L2_HUMAN	624	6	Ccyt	134	-3.051
Q6W3E5	GDPD4_HUMAN	623	5	Ccyt	134	-1.927
Q6DKI7	PVRIG_HUMAN	326	2	Ccyt	134	-0.538
Q8TDI7	TMC2_HUMAN	906	10	Ccyt	135	-0.475
O14524	NEMP1_HUMAN	444	5	Ccyt	135	1.352
Q9NPC2	KCNK9_HUMAN	374	4	Ccyt	135	-1.445
Q96G97	BSCL2_HUMAN	398	2	Ccyt	135	0.791
P41440	S19A1_HUMAN	591	12	Ccyt	137	-0.599
Q5W0Z9	ZDH20_HUMAN	365	4	Ccyt	137	-1.702
Q9BX79	STRA6_HUMAN	667	9	Ccyt	138	0.076
Q9UIJ5	ZDHC2_HUMAN	367	4	Ccyt	138	-0.211
Q96AN5	TM143_HUMAN	459	2	Ccyt	138	-0.625
Q96RD7	PANX1_HUMAN	426	4	Ccyt	139	-0.181
P0C672	TSN19_HUMAN	248	4	Ccyt	141	0.422
O15554	KCNN4_HUMAN	427	6	Ccyt	142	-0.299
Q5GH76	XKR4_HUMAN	650	8	Ccyt	143	0.371
Q86WA9	S2611_HUMAN	606	12	Ccyt	144	1.085
Q5GH72	XKR7_HUMAN	579	8	Ccyt	144	-0.629
Q8IU99	CAHM1_HUMAN	346	4	Ccyt	144	0.474
A0PK05	TMM72_HUMAN	275	4	Ccyt	144	0.018
Q8WVE6	TM171_HUMAN	324	4	Ccyt	144	-0.794
Q99442	SEC62_HUMAN	399	2	Ccyt	144	-2.198
O94823	AT10B_HUMAN	1461	10	Ccyt	145	1.291
O96005	CLPT1_HUMAN	669	7	Ccyt	146	-0.49
Q9H902	REEP1_HUMAN	201	2	Ccyt	146	0.196
Q9BR26	OCSTP_HUMAN	566	6	Ccyt	147	2.771
Q9Y5S8	NOX1_HUMAN	564	6	Ccyt	147	2.784
Q5GH73	XKR6_HUMAN	641	8	Ccyt	148	-0.664
Q9H1D0	TRPV6_HUMAN	765	6	Ccyt	148	-2.205
P36383	CXG1_HUMAN	396	4	Ccyt	148	-0.683
Q8WUU8	TM174_HUMAN	243	2	Ccyt	150	-0.749
P17302	CXA1_HUMAN	382	4	Ccyt	151	-0.747
O14649	KCNK3_HUMAN	394	4	Ccyt	151	-0.21
Q8WU17	RN139_HUMAN	664	14	Ccyt	152	3.075
Q9HBY0	NOX3_HUMAN	568	6	Ccyt	152	1.665
Q8NER1	TRPV1_HUMAN	839	6	Ccyt	152	-3.449
Q9NQA5	TRPV5_HUMAN	729	6	Ccyt	152	-1.221
Q86XJ0	CAHM3_HUMAN	350	4	Ccyt	152	-0.172
Q9BXP2	S12A9_HUMAN	914	12	Ccyt	153	1.296
Q68DH5	LMBD2_HUMAN	695	9	Ccyt	153	2.499
Q5T442	CXG2_HUMAN	439	4	Ccyt	153	-0.578
Q96KN9	CXD4_HUMAN	370	4	Ccyt	153	-1.223
Q14573	ITPR3_HUMAN	2671	6	Ccyt	154	-3.338
P48995	TRPC1_HUMAN	793	6	Ccyt	156	2.27
Q16478	GRIK5_HUMAN	980	3	Ccyt	156	-2.444
O43424	GRID2_HUMAN	1007	3	Ccyt	156	-1.946
Q7Z3F1	GP155_HUMAN	870	17	Ccyt	158	2.954
Q9ULK0	GRID1_HUMAN	1009	3	Ccyt	158	-3.09
Q96E22	NGBR_HUMAN	293	2	Ccyt	158	1.113
Q8IVB4	SL9A9_HUMAN	645	13	Ccyt	159	0.171
Q14571	ITPR2_HUMAN	2701	6	Ccyt	159	-2.985
Q2T9K0	TMM44_HUMAN	475	7	Ccyt	160	1.807
Q6NTF9	RHBD2_HUMAN	364	6	Ccyt	160	2.442
Q9HBA0	TRPV4_HUMAN	871	6	Ccyt	160	-3.139
Q14643	ITPR1_HUMAN	2758	6	Ccyt	160	-2.914
Q8NBM4	UBAC2_HUMAN	344	5	Ccyt	160	0.783
Q96MT1	RN145_HUMAN	663	14	Ccyt	161	2.453
Q01814	AT2B2_HUMAN	1243	10	Ccyt	161	1.191
Q96PH1	NOX5_HUMAN	765	6	Ccyt	161	2.715
Q9H8X9	ZDH11_HUMAN	412	4	Ccyt	161	-1.215
O75762	TRPA1_HUMAN	1119	6	Ccyt	163	0.21
Q03721	KCNC4_HUMAN	635	6	Ccyt	163	1.119
Q16720	AT2B3_HUMAN	1220	10	Ccyt	164	1.807
Q8TCU5	NMD3A_HUMAN	1115	3	Ccyt	164	-1.377
Q12893	TM115_HUMAN	351	6	Ccyt	165	-2.534
Q96PR1	KCNC2_HUMAN	638	6	Ccyt	165	1.119
Q92581	SL9A6_HUMAN	669	13	Ccyt	166	0.162
Q6ZSS7	MFSD6_HUMAN	791	12	Ccyt	166	-2.502
Q7RTX7	CTSR4_HUMAN	472	6	Ccyt	167	-1.436
Q8NFU0	BEST4_HUMAN	473	4	Ccyt	167	1.207
Q9UBH6	XPR1_HUMAN	696	10	Ccyt	168	-1.455
Q8IUH8	SPP2C_HUMAN	684	9	Ccyt	168	2.111
Q9NW97	TMM51_HUMAN	253	2	Ccyt	168	-1.703
Q6ZPD9	D19L3_HUMAN	716	12	Ccyt	169	4.265
Q69YZ2	T200B_HUMAN	307	2	Ccyt	171	-0.394
Q8TD43	TRPM4_HUMAN	1214	6	Ccyt	174	-3.025
Q68D42	TM215_HUMAN	235	2	Ccyt	175	0.466
Q6NUK4	REEP3_HUMAN	255	3	Ccyt	176	1.948
Q92952	KCNN1_HUMAN	543	6	Ccyt	177	0.539
P24557	THAS_HUMAN	533	3	Ccyt	177	2.12
Q13507	TRPC3_HUMAN	836	6	Ccyt	178	-0.477
Q9Y6M5	ZNT1_HUMAN	507	6	Ccyt	178	1.51
Q9H1Z9	TSN10_HUMAN	355	4	Ccyt	180	-0.312
P51800	CLCKA_HUMAN	687	14	Ccyt	181	2.876
P51801	CLCKB_HUMAN	687	14	Ccyt	181	3.2
Q7Z388	D19L4_HUMAN	723	12	Ccyt	181	-0.474
Q96PD6	MOGT1_HUMAN	335	2	Ccyt	183	1.982
Q6E213	AWAT2_HUMAN	333	2	Ccyt	183	1.246
Q86VF5	MOGT3_HUMAN	341	2	Ccyt	184	0.936
Q9H2S1	KCNN2_HUMAN	579	6	Ccyt	185	0.539
Q6XR72	ZNT10_HUMAN	485	6	Ccyt	186	-0.321
Q9UI33	SCNBA_HUMAN	1791	24	Ccyt	187	-1.781
Q01118	SCN7A_HUMAN	1682	24	Ccyt	187	-1.66
Q8TE54	S26A7_HUMAN	656	12	Ccyt	187	-0.211
Q9H6R6	ZDHC6_HUMAN	413	4	Ccyt	187	-1.131
Q4VXA5	KHDC1_HUMAN	237	2	Ccyt	187	0.612
Q9UGI6	KCNN3_HUMAN	736	6	Ccyt	188	0.539
Q96P56	CTSR2_HUMAN	530	6	Ccyt	189	-1.132
Q9NZQ8	TRPM5_HUMAN	1165	6	Ccyt	190	-1.74
Q9HCX4	TRPC7_HUMAN	862	6	Ccyt	190	-0.217
Q16280	CNGA2_HUMAN	664	6	Ccyt	190	4.72
Q5VZI3	TM268_HUMAN	342	2	Ccyt	190	-1.382
Q8NG04	S2610_HUMAN	563	10	Ccyt	191	-1.189
P29973	CNGA1_HUMAN	690	6	Ccyt	191	4.741
Q16281	CNGA3_HUMAN	694	7	Ccyt	192	4.107
O60391	NMD3B_HUMAN	1043	3	Ccyt	192	-0.461
Q9HBV1	POPD3_HUMAN	291	3	Ccyt	192	0.117
Q9BY78	RNF26_HUMAN	433	8	Ccyt	193	-0.812
P51790	CLCN3_HUMAN	818	10	Ccyt	194	3.747
P23634	AT2B4_HUMAN	1241	10	Ccyt	194	0.584
P51795	CLCN5_HUMAN	746	10	Ccyt	194	4.293
P51793	CLCN4_HUMAN	760	10	Ccyt	194	3.57
Q9UKV5	AMFR_HUMAN	643	8	Ccyt	194	-1.316
Q8N966	ZDH22_HUMAN	263	4	Ccyt	194	1.704
P50443	S26A2_HUMAN	739	12	Ccyt	195	-0.479
Q9H6H4	REEP4_HUMAN	257	2	Ccyt	195	0.951
Q8N4S9	MALD2_HUMAN	558	4	Ccyt	196	-1.511
P98161	PKD1_HUMAN	4303	11	Ccyt	197	0.635
Q9BRK0	REEP2_HUMAN	252	2	Ccyt	197	0.455
P20020	AT2B1_HUMAN	1258	10	Ccyt	199	1
Q96S66	CLCC1_HUMAN	551	3	Ccyt	201	-1.105
Q9Y3P4	RHBD3_HUMAN	386	6	Ccyt	203	1.454
Q5T4F4	ZFY27_HUMAN	411	2	Ccyt	203	-1.941
Q9Y210	TRPC6_HUMAN	931	6	Ccyt	204	-0.455
O60928	KCJ13_HUMAN	360	2	Ccyt	205	-0.245
P48165	CXA8_HUMAN	433	4	Ccyt	206	0.982
Q9H2B4	S26A1_HUMAN	701	14	Ccyt	207	1.191
O60312	AT10A_HUMAN	1499	10	Ccyt	207	0.801
P51798	CLCN7_HUMAN	805	10	Ccyt	208	2.455
Q3SYC2	MOGT2_HUMAN	334	2	Ccyt	211	3.689
Q8IZN3	ZDH14_HUMAN	488	4	Ccyt	212	0.986
Q99712	KCJ15_HUMAN	375	2	Ccyt	212	-0.077
Q9Y6H8	CXA3_HUMAN	435	4	Ccyt	213	-0.488
O00124	UBXN8_HUMAN	270	2	Ccyt	213.6	-3.269
P48048	KCNJ1_HUMAN	391	2	Ccyt	214	0.56
Q9UQD0	SCN8A_HUMAN	1980	24	Ccyt	215	-2.035
Q6ZPD8	DG2L6_HUMAN	337	2	Ccyt	215	4.075
P78508	KCJ10_HUMAN	379	2	Ccyt	215	-0.159
Q9NZV8	KCND2_HUMAN	630	6	Ccyt	217	0.805
Q6NXT4	ZNT6_HUMAN	461	6	Ccyt	217	1.112
Q9Y666	S12A7_HUMAN	1083	12	Ccyt	218	2.189
Q14003	KCNC3_HUMAN	757	6	Ccyt	218	0.56
Q8NFU1	BEST2_HUMAN	509	4	Ccyt	218	0.608
P57789	KCNKA_HUMAN	538	4	Ccyt	219	-1.523
Q9UP95	S12A4_HUMAN	1085	12	Ccyt	220	2.189
Q8WTX9	ZDHC1_HUMAN	485	4	Ccyt	223	-2.978
P35498	SCN1A_HUMAN	2009	24	Ccyt	224	-1.585
Q14654	KCJ11_HUMAN	390	2	Ccyt	224	0.824
Q15858	SCN9A_HUMAN	1988	24	Ccyt	229	-1.515
Q99250	SCN2A_HUMAN	2005	24	Ccyt	230	-1.585
Q9NY46	SCN3A_HUMAN	2000	24	Ccyt	230	-1.585
Q9Y5Y9	SCNAA_HUMAN	1956	24	Ccyt	234	-2.259
P48544	KCNJ5_HUMAN	419	2	Ccyt	234	1.146
P48051	KCNJ6_HUMAN	423	2	Ccyt	235	1.813
Q92806	KCNJ9_HUMAN	393	2	Ccyt	237	1.286
P35499	SCN4A_HUMAN	1836	24	Ccyt	239	-1.784
Q9NSA2	KCND1_HUMAN	647	6	Ccyt	240	1.247
Q99572	P2RX7_HUMAN	595	2	Ccyt	240	1.094
Q86WV6	STING_HUMAN	379	4	Ccyt	243	0.762
P58743	S26A5_HUMAN	744	14	Ccyt	244	-1.193
Q14524	SCN5A_HUMAN	2016	24	Ccyt	245	-2.348
Q9P0L9	PK2L1_HUMAN	805	6	Ccyt	245	-2.395
Q8NE79	POPD1_HUMAN	360	3	Ccyt	247	0.803
A0AVI4	TM129_HUMAN	362	3	Ccyt	247	-1.571
Q15842	KCNJ8_HUMAN	424	2	Ccyt	248	1.047
O95279	KCNK5_HUMAN	499	4	Ccyt	249	0.953
P63252	KCNJ2_HUMAN	427	2	Ccyt	249	1.528
Q9NPI9	KCJ16_HUMAN	418	2	Ccyt	251	1.053
P33897	ABCD1_HUMAN	745	6	Ccyt	252	0.683
Q14500	KCJ12_HUMAN	433	2	Ccyt	252	1.698
Q5T1A1	DCST2_HUMAN	773	6	Ccyt	253	-0.315
Q9UK17	KCND3_HUMAN	655	6	Ccyt	253	1.247
Q53EU6	GPAT3_HUMAN	434	3	Ccyt	253	-0.519
Q9UNX9	KCJ14_HUMAN	436	2	Ccyt	253	1.765
Q9BXS9	S26A6_HUMAN	759	14	Ccyt	254	-1.535
O00237	RN103_HUMAN	685	4	Ccyt	254	3.467
O43306	ADCY6_HUMAN	1168	12	Ccyt	255	-0.285
B7U540	KCJ18_HUMAN	433	2	Ccyt	256	2.355
O95622	ADCY5_HUMAN	1261	12	Ccyt	257	-0.117
Q03519	TAP2_HUMAN	686	10	Ccyt	257	4.673
Q16625	OCLN_HUMAN	522	4	Ccyt	257	-4.053
Q86VR2	RETR3_HUMAN	466	4	Ccyt	259	-0.157
Q9Y2U8	MAN1_HUMAN	911	2	Ccyt	263	-0.045
P51828	ADCY7_HUMAN	1080	12	Ccyt	266	0.688
O15439	MRP4_HUMAN	1325	12	Ccyt	267	1.271
Q9HBU9	POPD2_HUMAN	364	3	Ccyt	267	-1.753
Q8WZ55	BSND_HUMAN	320	2	Ccyt	267	0.647
Q9H6L5	RETR1_HUMAN	497	4	Ccyt	268	-0.622
Q14028	CNGB1_HUMAN	1251	6	Ccyt	269	2.018
Q08462	ADCY2_HUMAN	1091	12	Ccyt	270	0.437
Q8NFM4	ADCY4_HUMAN	1077	12	Ccyt	270	-0.808
Q9H2X9	S12A5_HUMAN	1139	12	Ccyt	271	1.984
Q13635	PTC1_HUMAN	1447	12	Ccyt	272	-1.386
O14678	ABCD4_HUMAN	606	6	Ccyt	272	1.77
O43511	S26A4_HUMAN	780	14	Ccyt	273	-0.708
P40879	S26A3_HUMAN	764	14	Ccyt	274	-2.4
P48050	KCNJ4_HUMAN	445	2	Ccyt	275	2.727
Q14849	STAR3_HUMAN	445	4	Ccyt	276	-0.316
Q96PD7	DGAT2_HUMAN	388	2	Ccyt	276	-1.241
Q5H9S7	DCA17_HUMAN	520	2	Ccyt	278	3.375
Q674R7	ATG9B_HUMAN	924	4	Ccyt	279	1.719
Q5FWE3	PRRT3_HUMAN	981	7	Ccyt	281	-0.791
Q8TAA9	VANG1_HUMAN	524	4	Ccyt	281	0.894
Q9NRD9	DUOX1_HUMAN	1551	7	Ccyt	282	4.012
O60706	ABCC9_HUMAN	1549	17	Ccyt	283	1.57
Q2M3G0	ABCB5_HUMAN	1257	12	Ccyt	283	1.212
Q9NRD8	DUOX2_HUMAN	1548	7	Ccyt	283	3.567
Q9ULK5	VANG2_HUMAN	521	4	Ccyt	283	1.585
O95255	MRP6_HUMAN	1503	17	Ccyt	284	4.057
P33527	MRP1_HUMAN	1531	17	Ccyt	284	3.387
O15438	MRP3_HUMAN	1527	17	Ccyt	284	3.56
Q09428	ABCC8_HUMAN	1581	17	Ccyt	284	2.335
Q03518	TAP1_HUMAN	808	10	Ccyt	284	4.264
Q9NQW8	CNGB3_HUMAN	809	6	Ccyt	284	3.756
P08183	MDR1_HUMAN	1280	12	Ccyt	285	1.141
P57773	CXA9_HUMAN	515	4	Ccyt	285	0.857
Q13621	S12A1_HUMAN	1099	12	Ccyt	286	1.125
P04839	CY24B_HUMAN	570	6	Ccyt	288	4.873
O95342	ABCBB_HUMAN	1321	12	Ccyt	289	1.623
Q92887	MRP2_HUMAN	1545	17	Ccyt	290	4.944
Q5T3U5	MRP7_HUMAN	1492	17	Ccyt	290	1.972
O15440	MRP5_HUMAN	1437	12	Ccyt	290	2.444
Q8IZF0	NALCN_HUMAN	1738	24	Ccyt	291	-0.721
O60266	ADCY3_HUMAN	1144	12	Ccyt	291	2.557
P21439	MDR3_HUMAN	1286	12	Ccyt	292	0.791
P55011	S12A2_HUMAN	1212	12	Ccyt	292	1.52
Q9NP58	ABCB6_HUMAN	842	11	Ccyt	292	2.209
A7MBM2	DISP2_HUMAN	1401	12	Ccyt	293	1.834
Q13563	PKD2_HUMAN	968	6	Ccyt	293	-1.26
O76090	BEST1_HUMAN	585	4	Ccyt	294	0.764
Q7LBE3	S26A9_HUMAN	791	14	Ccyt	297	0.428
Q6ZMZ0	RN19B_HUMAN	732	2	Ccyt	297	0.695
P51797	CLCN6_HUMAN	869	10	Ccyt	298	2.807
Q86UK0	ABCAC_HUMAN	2595	12	Ccyt	305	4.098
Q96J65	MRP9_HUMAN	1359	12	Ccyt	308	0.196
Q8IV77	CNGA4_HUMAN	575	6	Ccyt	310	0.835
Q96J66	ABCCB_HUMAN	1382	12	Ccyt	312	0.951
Q969M2	CXA10_HUMAN	543	4	Ccyt	313	0.754
P19634	SL9A1_HUMAN	815	14	Ccyt	316	-0.619
Q8NC44	RETR2_HUMAN	543	4	Ccyt	319	-0.787
P48549	KCNJ3_HUMAN	501	2	Ccyt	322	1.473
Q08828	ADCY1_HUMAN	1119	12	Ccyt	325	2.696
P28288	ABCD3_HUMAN	659	6	Ccyt	326	3.552
Q6AI14	SL9A4_HUMAN	798	14	Ccyt	327	0.17
P51787	KCNQ1_HUMAN	676	6	Ccyt	328	0.824
P13569	CFTR_HUMAN	1480	12	Ccyt	329	4.012
Q9NP78	ABCB9_HUMAN	766	10	Ccyt	330	2.073
Q9C0E8	LNP_HUMAN	428	2	Ccyt	330	-0.305
Q9UBY0	SL9A2_HUMAN	812	14	Ccyt	333	-3.181
P40145	ADCY8_HUMAN	1251	12	Ccyt	337	-0.542
O14975	S27A2_HUMAN	620	2	Ccyt	338	1.946
P55017	S12A3_HUMAN	1021	12	Ccyt	340	3.015
Q2M3C6	TM266_HUMAN	531	4	Ccyt	341	2.55
O60320	F1891_HUMAN	539	4	Ccyt	343	0.385
Q86VY9	T200A_HUMAN	491	2	Ccyt	344	-0.064
Q7Z3C6	ATG9A_HUMAN	839	4	Ccyt	345	1.655
Q9UL62	TRPC5_HUMAN	973	6	Ccyt	349	0.036
P51788	CLCN2_HUMAN	898	10	Ccyt	350	1.824
Q8N4L1	T151A_HUMAN	468	2	Ccyt	350	-1.022
Q5FYA8	ARSH_HUMAN	562	2	Ccyt	353	-1.488
Q6XPS3	TPTE2_HUMAN	522	4	Ccyt	356	1.134
Q6Y2X3	DJC14_HUMAN	702	2	Ccyt	356	-3.023
O60503	ADCY9_HUMAN	1353	12	Ccyt	357	-2.538
Q9UBN4	TRPC4_HUMAN	977	6	Ccyt	357	0.036
Q96RD6	PANX2_HUMAN	677	4	Ccyt	362	-1.616
P56180	TPTE_HUMAN	551	4	Ccyt	367	-0.315
Q6UX68	XKR5_HUMAN	686	8	Ccyt	369	0.172
Q9UBJ2	ABCD2_HUMAN	740	6	Ccyt	369	0.832
Q9HCE9	ANO8_HUMAN	1232	10	Ccyt	370	2.68
Q86TM6	SYVN1_HUMAN	617	7	Ccyt	372	0.84
Q8N1M1	BEST3_HUMAN	668	4	Ccyt	377	0.236
P48764	SL9A3_HUMAN	834	14	Ccyt	378	-0.666
Q99758	ABCA3_HUMAN	1704	12	Ccyt	378	0.354
P56696	KCNQ4_HUMAN	695	6	Ccyt	378	-0.462
P78363	ABCA4_HUMAN	2273	12	Ccyt	379	1.325
C9JH25	PRRT4_HUMAN	899	7	Ccyt	379	-0.06
Q9BTX1	NDC1_HUMAN	674	6	Ccyt	381	-0.322
Q86UQ4	ABCAD_HUMAN	5058	16	Ccyt	387	1.711
O95477	ABCA1_HUMAN	2261	12	Ccyt	389	0.423
Q9NV58	RN19A_HUMAN	838	2	Ccyt	394	1.734
Q8IZY2	ABCA7_HUMAN	2146	12	Ccyt	397	1.429
Q96F81	DISP1_HUMAN	1524	12	Ccyt	397	-1.149
Q5TAH2	SL9C2_HUMAN	1124	16	Ccyt	398	2.266
Q14957	NMDE3_HUMAN	1233	3	Ccyt	399	-1.633
Q7Z5M5	TMC3_HUMAN	1100	10	Ccyt	400	-1.594
Q8N139	ABCA6_HUMAN	1617	12	Ccyt	403	1.212
O94911	ABCA8_HUMAN	1581	12	Ccyt	404	-0.709
Q8IUA7	ABCA9_HUMAN	1624	12	Ccyt	404	-1.287
Q8WWZ4	ABCAA_HUMAN	1543	12	Ccyt	410	1.303
Q8WWZ7	ABCA5_HUMAN	1642	12	Ccyt	415	1.152
P35523	CLCN1_HUMAN	988	10	Ccyt	415	1.974
Q643R3	LPCT4_HUMAN	524	2	Ccyt	417	2.277
Q9BZC7	ABCA2_HUMAN	2435	12	Ccyt	424	1.48
Q9P1Z3	HCN3_HUMAN	774	6	Ccyt	424	1.516
Q8NE01	CNNM3_HUMAN	707	3	Ccyt	426	1.579
Q9UL51	HCN2_HUMAN	889	6	Ccyt	428	0.582
Q9UHW9	S12A6_HUMAN	1150	12	Ccyt	431	0.05
Q17RQ9	NKPD1_HUMAN	610	2	Ccyt	433	2.337
Q8IW70	T151B_HUMAN	566	2	Ccyt	434	-0.788
A6NKL6	T200C_HUMAN	621	2	Ccyt	434	-0.491
Q7Z2D5	PLPR4_HUMAN	763	6	Ccyt	435	-0.339
Q6T4P5	PLPR3_HUMAN	718	6	Ccyt	435	1.141
Q14721	KCNB1_HUMAN	858	6	Ccyt	438	0.573
O95870	ABHGA_HUMAN	558	2	Ccyt	445	1.561
Q14940	SL9A5_HUMAN	896	14	Ccyt	447	-0.41
Q4G0N8	SL9C1_HUMAN	1177	17	Ccyt	450	2.153
Q96RN1	S26A8_HUMAN	970	12	Ccyt	452	-0.397
O94759	TRPM2_HUMAN	1503	6	Ccyt	457	-2.53
Q6P4Q7	CNNM4_HUMAN	775	3	Ccyt	459	1.365
Q8TDW0	LRC8C_HUMAN	803	4	Ccyt	462	-1.601
Q6NSJ5	LRC8E_HUMAN	796	4	Ccyt	462	-1.453
Q8IWT6	LRC8A_HUMAN	810	4	Ccyt	468	-2.707
O15399	NMDE4_HUMAN	1336	3	Ccyt	472	-1.144
Q7L1W4	LRC8D_HUMAN	858	4	Ccyt	473	-2.183
P81408	F189B_HUMAN	668	4	Ccyt	474	-0.813
Q6P9F7	LRC8B_HUMAN	803	4	Ccyt	475	0.333
Q7Z4N2	TRPM1_HUMAN	1603	6	Ccyt	477	2.106
Q9Y2P4	S27A6_HUMAN	619	2	Ccyt	480	2.575
Q96SK2	TM209_HUMAN	561	2	Ccyt	481	0.106
Q9H252	KCNH6_HUMAN	994	6	Ccyt	483	1.195
Q9H8M5	CNNM2_HUMAN	875	3	Ccyt	486	2.29
Q92953	KCNB2_HUMAN	911	6	Ccyt	487	0.573
Q6P1M0	S27A4_HUMAN	643	2	Ccyt	487	3.362
O95180	CAC1H_HUMAN	2353	24	Ccyt	490	-0.489
Q8N5G2	MACOI_HUMAN	664	6	Ccyt	490	3.373
O95259	KCNH1_HUMAN	989	6	Ccyt	491	0.388
Q13698	CAC1S_HUMAN	1873	24	Ccyt	492	-2.922
Q9P0X4	CAC1I_HUMAN	2223	24	Ccyt	493	0.474
O60741	HCN1_HUMAN	890	6	Ccyt	498	0.736
Q12809	KCNH2_HUMAN	1159	6	Ccyt	500	1.116
Q9C0B5	ZDHC5_HUMAN	715	4	Ccyt	503	0.975
Q9UQ05	KCNH4_HUMAN	1017	6	Ccyt	514	0.998
Q63HM2	PCX4_HUMAN	1172	14	Ccyt	518	2.065
Q96JA4	M4A14_HUMAN	679	4	Ccyt	518	2.88
Q8NCG7	DGLB_HUMAN	672	4	Ccyt	519	-0.403
Q8NCM2	KCNH5_HUMAN	988	6	Ccyt	521	1.44
O43525	KCNQ3_HUMAN	872	6	Ccyt	521	-0.225
O43497	CAC1G_HUMAN	2377	24	Ccyt	523	0.045
Q9NS40	KCNH7_HUMAN	1196	6	Ccyt	534	1.116
O60840	CAC1F_HUMAN	1977	24	Ccyt	536	-3.322
P04035	HMDH_HUMAN	888	8	Ccyt	549	0.82
Q9UGP8	SEC63_HUMAN	760	3	Ccyt	551	-1.015
Q9ULC8	ZDHC8_HUMAN	765	4	Ccyt	554	0.099
O43526	KCNQ2_HUMAN	872	6	Ccyt	560	-0.76
P36956	SRBP1_HUMAN	1147	2	Ccyt	579	-2.175
Q9ULD8	KCNH3_HUMAN	1083	6	Ccyt	583	1.51
Q9NR82	KCNQ5_HUMAN	932	6	Ccyt	586	-0.666
Q12772	SRBP2_HUMAN	1141	2	Ccyt	587	0.028
Q15878	CAC1E_HUMAN	2313	24	Ccyt	589	-2.375
Q9HCF6	TRPM3_HUMAN	1732	7	Ccyt	595	-1.511
Q9HBM0	VEZA_HUMAN	779	2	Ccyt	597	-1.93
Q9NRU3	CNNM1_HUMAN	951	3	Ccyt	610	1.803
Q8IWB9	TEX2_HUMAN	1127	2	Ccyt	610	-1.358
Q9Y2P5	S27A5_HUMAN	690	2	Ccyt	614	1.655
Q12879	NMDE1_HUMAN	1464	3	Ccyt	627	-1.066
Q00975	CAC1B_HUMAN	2339	24	Ccyt	631	-3.066
Q9HCM3	K1549_HUMAN	1950	4	Ccyt	631	-2.011
Q96L42	KCNH8_HUMAN	1107	6	Ccyt	638	1.205
Q13224	NMDE2_HUMAN	1484	3	Ccyt	647	-0.116
Q8TCG5	CPT1C_HUMAN	803	2	Ccyt	677	-1.263
Q9Y3Q4	HCN4_HUMAN	1203	6	Ccyt	686	1.516
Q13936	CAC1C_HUMAN	2221	24	Ccyt	697	-3.045
Q01668	CAC1D_HUMAN	2161	24	Ccyt	697	-2.835
O00555	CAC1A_HUMAN	2505	24	Ccyt	698	-1.091
Q9HBR0	S38AA_HUMAN	1119	12	Ccyt	721	0.47
Q9H6A9	PCX3_HUMAN	2034	14	Ccyt	734	3.577
Q96QT4	TRPM7_HUMAN	1865	6	Ccyt	770	0.102
A0FGR8	ESYT2_HUMAN	921	2	Ccyt	773	-1.74
A6NKB5	PCX2_HUMAN	2137	14	Ccyt	793	3.47
A0FGR9	ESYT3_HUMAN	886	2	Ccyt	815	-2.059
A8MYU2	KCNU1_HUMAN	1149	9	Ccyt	837	1.233
Q13370	PDE3B_HUMAN	1112	6	Ccyt	845	1.302
Q12791	KCMA1_HUMAN	1236	9	Ccyt	848	1.101
Q6UVM3	KCNT2_HUMAN	1135	6	Ccyt	858	-0.09
Q9Y5W7	SNX14_HUMAN	946	2	Ccyt	877	0.405
Q9Y4D2	DGLA_HUMAN	1042	4	Ccyt	885	-0.088
Q14432	PDE3A_HUMAN	1141	6	Ccyt	889	1.732
Q5JUK3	KCNT1_HUMAN	1230	6	Ccyt	905	-1.568
Q9BX84	TRPM6_HUMAN	2022	6	Ccyt	954	0.102
Q9BSJ8	ESYT1_HUMAN	1104	2	Ccyt	1021	0.063
Q96RV3	PCX1_HUMAN	2341	14	Ccyt	1029	1.642
Q9ULH0	KDIS_HUMAN	1771	4	Ccyt	1065	0.698
Q8IWU2	LMTK2_HUMAN	1503	2	Ccyt	1440	-2.29

## Sheet: Terminal Cexo TMD proteins
Entry	Entry name	Length	No_TMs	C-term topology	C-tail Length	∆G-TMD-Last
Q8NBW4	S38A9_HUMAN	561	11	Cexo	0	-0.263
Q9BZD2	S29A3_HUMAN	475	11	Cexo	0	1.006
O76024	WFS1_HUMAN	890	9	Cexo	0	3.658
Q8N1S5	S39AB_HUMAN	342	8	Cexo	0	0.876
Q9NP94	S39A2_HUMAN	309	8	Cexo	0	-0.885
Q9NY26	S39A1_HUMAN	324	8	Cexo	0	-2.219
Q9BSR8	YIPF4_HUMAN	244	5	Cexo	0	-0.733
Q969M3	YIPF5_HUMAN	257	5	Cexo	0	0.547
Q8N8F6	YIPF7_HUMAN	280	5	Cexo	0	-0.441
P78334	GBRE_HUMAN	506	4	Cexo	0	0.202
Q9UN88	GBRT_HUMAN	632	4	Cexo	0	1.07
O14764	GBRD_HUMAN	452	4	Cexo	0	0.772
A8MPY1	GBRR3_HUMAN	467	4	Cexo	0	0.277
Q8N1C3	GBRG1_HUMAN	465	4	Cexo	0	0.088
Q99928	GBRG3_HUMAN	467	4	Cexo	0	-0.244
P24046	GBRR1_HUMAN	479	4	Cexo	0	0.77
O14684	PTGES_HUMAN	152	4	Cexo	0	3.209
P61803	DAD1_HUMAN	113	3	Cexo	0	1.476
Q9Y5U9	IR3IP_HUMAN	82	2	Cexo	0	-1.002
P31639	SC5A2_HUMAN	672	14	Cexo	1	-0.706
Q9NY91	SC5A4_HUMAN	659	14	Cexo	1	0.053
Q96H72	S39AD_HUMAN	371	8	Cexo	1	-1.807
Q9BRY0	S39A3_HUMAN	314	8	Cexo	1	-0.739
Q9H920	RN121_HUMAN	327	6	Cexo	1	2.798
Q9NR77	PXMP2_HUMAN	195	5	Cexo	1	0.48
Q5BJH7	YIF1B_HUMAN	314	5	Cexo	1	2.043
O95070	YIF1A_HUMAN	293	5	Cexo	1	0.872
Q6PI25	CNIH2_HUMAN	160	4	Cexo	1	0.506
P18505	GBRB1_HUMAN	474	4	Cexo	1	0.483
P28476	GBRR2_HUMAN	465	4	Cexo	1	1.111
P47870	GBRB2_HUMAN	512	4	Cexo	1	-0.141
P28472	GBRB3_HUMAN	473	4	Cexo	1	0.256
P18507	GBRG2_HUMAN	467	4	Cexo	1	-0.351
P48167	GLRB_HUMAN	497	4	Cexo	1	-0.528
Q9P003	CNIH4_HUMAN	139	4	Cexo	1	0.194
Q9GZZ6	ACH10_HUMAN	450	4	Cexo	1	-2.006
Q8TBE1	CNIH3_HUMAN	160	4	Cexo	1	-0.037
O95406	CNIH1_HUMAN	144	4	Cexo	1	-0.251
Q8N6S5	AR6P6_HUMAN	226	3	Cexo	1	0.547
P53794	SC5A3_HUMAN	718	14	Cexo	2	-1.286
Q7Z5S9	TM144_HUMAN	345	10	Cexo	2	-2.383
Q70Z44	5HT3D_HUMAN	454	4	Cexo	2	-2.335
A5X5Y0	5HT3E_HUMAN	456	4	Cexo	2	-1.942
Q8WXA8	5HT3C_HUMAN	447	4	Cexo	2	-2.383
O00591	GBRP_HUMAN	440	4	Cexo	2	-0.339
Q5VZR4	MF14C_HUMAN	134	3	Cexo	2	1.295
Q7Z6L0	PRRT2_HUMAN	340	2	Cexo	2	-0.154
Q9NUD9	PIGV_HUMAN	493	11	Cexo	3	-0.402
P57103	NAC3_HUMAN	927	10	Cexo	3	-1.406
Q96HH6	TMM19_HUMAN	336	9	Cexo	3	-0.19
Q9Y5Z9	UBIA1_HUMAN	338	9	Cexo	3	-0.022
Q6ZNA5	FRRS1_HUMAN	592	6	Cexo	3	-0.351
Q96EC8	YIPF6_HUMAN	236	5	Cexo	3	-1.444
Q6UW68	TM205_HUMAN	189	4	Cexo	3	2.217
P27449	VATL_HUMAN	155	4	Cexo	3	-1.462
P46098	5HT3A_HUMAN	478	4	Cexo	3	-1.403
Q9UGM1	ACHA9_HUMAN	479	4	Cexo	3	-3.339
Q8IXB3	TUSC5_HUMAN	177	3	Cexo	3	-1.56
Q9BV81	EMC6_HUMAN	110	3	Cexo	3	0.189
H0YL14	TM250_HUMAN	139	2	Cexo	3	0.201
Q14542	S29A2_HUMAN	456	11	Cexo	4	-0.628
Q99808	S29A1_HUMAN	456	11	Cexo	4	-1.994
Q04671	P_HUMAN	838	11	Cexo	4	2.675
Q9HC07	TM165_HUMAN	324	6	Cexo	4	-0.491
Q9BU79	TM243_HUMAN	118	3	Cexo	4	-2.457
B4DJY2	TM233_HUMAN	109	2	Cexo	4	-0.691
P61165	TM258_HUMAN	79	2	Cexo	4	-2.074
Q9UL01	DSE_HUMAN	958	2	Cexo	4	-0.326
Q8IZM9	S38A6_HUMAN	456	11	Cexo	5	-1.735
A6NNN8	S38A8_HUMAN	435	11	Cexo	5	1.946
Q8NE00	TM104_HUMAN	496	11	Cexo	5	-1.053
Q96GZ6	S41A3_HUMAN	507	11	Cexo	5	1.055
Q7Z429	LFG1_HUMAN	371	7	Cexo	5	1.816
Q969X1	LFG3_HUMAN	311	7	Cexo	5	2.841
Q9NX52	RHBL2_HUMAN	303	7	Cexo	5	-1.772
Q96PB1	CASD1_HUMAN	797	15	Cexo	6	-1.354
Q13530	SERC3_HUMAN	473	10	Cexo	6	0.316
Q9BWQ8	LFG2_HUMAN	316	7	Cexo	6	1.247
O43462	MBTP2_HUMAN	519	6	Cexo	6	0.082
O95264	5HT3B_HUMAN	441	4	Cexo	6	-0.481
Q504Y0	S39AC_HUMAN	691	8	Cexo	7	-0.722
P10620	MGST1_HUMAN	155	4	Cexo	7	1.838
A6NMD0	IFM10_HUMAN	228	3	Cexo	7	-0.533
E9PQX1	TM262_HUMAN	116	3	Cexo	7	3.045
Q8WZ71	TM158_HUMAN	300	2	Cexo	7	2.288
Q75T13	PGAP1_HUMAN	922	10	Cexo	8	3.091
P32418	NAC1_HUMAN	973	10	Cexo	8	-1.131
Q9HC58	NCKX3_HUMAN	644	10	Cexo	8	0.523
Q8IWX5	SGPP2_HUMAN	399	9	Cexo	8	3.134
Q8N4S7	PAQR4_HUMAN	273	7	Cexo	8	3.428
O75192	PX11A_HUMAN	247	6	Cexo	8	2.116
Q15822	ACHA2_HUMAN	529	4	Cexo	8	-3.324
P43681	ACHA4_HUMAN	627	4	Cexo	8	-2.832
P32297	ACHA3_HUMAN	505	4	Cexo	8	-1.689
Q8WUM9	S20A1_HUMAN	679	12	Cexo	9	0.808
Q96JW4	S41A2_HUMAN	573	11	Cexo	9	-0.318
Q8IVJ1	S41A1_HUMAN	513	11	Cexo	9	0.167
Q9NX61	T161A_HUMAN	479	8	Cexo	9	0.073
Q6P5W5	S39A4_HUMAN	647	8	Cexo	9	-0.839
Q99437	VATO_HUMAN	205	5	Cexo	9	0.498
Q08357	S20A2_HUMAN	652	12	Cexo	10	0.36
Q9UI40	NCKX2_HUMAN	661	10	Cexo	10	-1.062
O60721	NCKX1_HUMAN	1099	10	Cexo	10	-1.589
Q9C0K1	S39A8_HUMAN	460	8	Cexo	10	1.121
Q9ULF5	S39AA_HUMAN	831	8	Cexo	10	-1.213
Q13433	S39A6_HUMAN	755	8	Cexo	10	-0.036
P47869	GBRA2_HUMAN	451	4	Cexo	10	0.588
P02708	ACHA_HUMAN	482	4	Cexo	10	-1.949
Q15825	ACHA6_HUMAN	494	4	Cexo	10	-2.378
Q6PI78	TMM65_HUMAN	240	3	Cexo	10	0.711
Q9Y284	ASTER_HUMAN	106	3	Cexo	10	2.424
Q99946	PRRT1_HUMAN	306	3	Cexo	10	-1.586
A0A087WTH1	TM265_HUMAN	108	2	Cexo	10	-2.581
Q96QD8	S38A2_HUMAN	506	11	Cexo	11	-1.095
Q9H3H5	GPT_HUMAN	408	10	Cexo	11	-0.382
Q71RS6	NCKX5_HUMAN	500	10	Cexo	11	0.829
Q6ZMH5	S39A5_HUMAN	540	8	Cexo	11	-0.805
Q15043	S39AE_HUMAN	492	8	Cexo	11	1.533
Q8N755	PQLC3_HUMAN	202	6	Cexo	11	-1.35
Q8NBV4	PLPP7_HUMAN	271	5	Cexo	11	2.793
Q5SWH9	TMM69_HUMAN	247	5	Cexo	11	0.265
Q9BRN9	TM2D3_HUMAN	247	4	Cexo	11	1.298
A8MWL7	TM14D_HUMAN	114	4	Cexo	11	1.365
P48169	GBRA4_HUMAN	554	4	Cexo	11	1.624
Q9BX73	TM2D2_HUMAN	214	4	Cexo	11	0.08
P23416	GLRA2_HUMAN	452	4	Cexo	11	-0.502
Q9BTV4	TMM43_HUMAN	400	4	Cexo	11	-1.632
P23415	GLRA1_HUMAN	457	4	Cexo	11	-0.104
Q05901	ACHB3_HUMAN	458	4	Cexo	11	-1.338
Q9NRP0	OSTC_HUMAN	149	3	Cexo	11	-3.234
Q92982	NINJ1_HUMAN	152	3	Cexo	11	-1.389
Q8WUX1	S38A5_HUMAN	472	11	Cexo	12	-1.286
Q969I6	S38A4_HUMAN	547	11	Cexo	12	-2.179
Q9UPR5	NAC2_HUMAN	921	10	Cexo	12	-1.687
Q16445	GBRA6_HUMAN	453	4	Cexo	12	0.104
O14880	MGST3_HUMAN	152	4	Cexo	12	2.619
Q494W8	CRFM7_HUMAN	412	4	Cexo	12	-1.111
P36544	ACHA7_HUMAN	502	4	Cexo	12	-1.111
Q6ZNR0	TMM91_HUMAN	172	2	Cexo	12	-0.714
A6NDD5	SYN1L_HUMAN	238	2	Cexo	12	-1.066
Q99624	S38A3_HUMAN	504	11	Cexo	13	-1.664
Q6TCH7	PAQR3_HUMAN	311	7	Cexo	13	3.598
O75783	RHBL1_HUMAN	438	7	Cexo	13	-1.578
P58872	RHBL3_HUMAN	404	7	Cexo	13	-1.674
P14867	GBRA1_HUMAN	456	4	Cexo	13	-0.803
P34903	GBRA3_HUMAN	492	4	Cexo	13	-0.442
P31644	GBRA5_HUMAN	462	4	Cexo	13	0.588
O75311	GLRA3_HUMAN	464	4	Cexo	13	-0.623
Q04844	ACHE_HUMAN	493	4	Cexo	13	-1.486
P11230	ACHB_HUMAN	501	4	Cexo	13	-1.467
Q9H2H9	S38A1_HUMAN	487	11	Cexo	14	-1.219
Q9NVC3	S38A7_HUMAN	462	11	Cexo	14	-1.153
P49768	PSN1_HUMAN	467	9	Cexo	14	1.157
Q8IY26	PLPP6_HUMAN	295	5	Cexo	14	3.081
Q9H0U3	MAGT1_HUMAN	335	4	Cexo	14	-1.471
A2RU14	TM218_HUMAN	115	3	Cexo	14	-2.387
Q9H598	VIAAT_HUMAN	525	11	Cexo	15	1.599
Q8NFF2	NCKX4_HUMAN	622	10	Cexo	15	-1.119
Q6QAJ8	TM220_HUMAN	160	5	Cexo	15	-0.281
Q13454	TUSC3_HUMAN	348	4	Cexo	15	-2.39
Q5VVB8	TM244_HUMAN	128	3	Cexo	15	2.16
Q9NZG7	NINJ2_HUMAN	142	3	Cexo	15	-0.313
Q9P298	HIG1B_HUMAN	99	2	Cexo	15	1.205
Q96HD1	CREL1_HUMAN	420	2	Cexo	15	-0.572
Q3MIR4	CC50B_HUMAN	351	2	Cexo	15	-1.229
Q5I7T1	AG10B_HUMAN	473	13	Cexo	16	1.013
Q5BKT4	AG10A_HUMAN	473	13	Cexo	16	0.878
Q7Z2H8	S36A1_HUMAN	476	11	Cexo	16	2.453
Q9UKG4	S13A4_HUMAN	626	11	Cexo	16	1.413
Q8IY49	PAQRA_HUMAN	270	7	Cexo	16	2.217
Q53HI1	UNC50_HUMAN	259	5	Cexo	16	-0.414
Q99735	MGST2_HUMAN	147	4	Cexo	16	-0.471
Q16653	MOG_HUMAN	247	2	Cexo	16	-0.531
Q86V24	PAQR2_HUMAN	386	7	Cexo	17	2.93
Q96A54	PAQR1_HUMAN	375	7	Cexo	17	2.199
P30926	ACHB4_HUMAN	498	4	Cexo	17	-1.756
P30532	ACHA5_HUMAN	468	4	Cexo	17	-1.153
Q9H2C2	ARV1_HUMAN	271	5	Cexo	18	0.58
A8MV81	HIG1C_HUMAN	97	2	Cexo	18	2.063
Q15546	PAQRB_HUMAN	238	7	Cexo	19	3.506
Q8N816	TMM99_HUMAN	258	4	Cexo	19	1.677
O75949	F155B_HUMAN	473	2	Cexo	19	3.331
Q86YT5	S13A5_HUMAN	568	11	Cexo	20	0.489
Q5TGU0	TSPO2_HUMAN	170	5	Cexo	20	-0.45
Q9HAB3	S52A2_HUMAN	445	11	Cexo	21	0.983
Q9NWF4	S52A1_HUMAN	448	11	Cexo	21	1.295
Q9NQ40	S52A3_HUMAN	469	11	Cexo	21	0.209
Q7RTT9	S29A4_HUMAN	530	11	Cexo	21	1.955
Q53GQ0	DHB12_HUMAN	312	2	Cexo	21	2.521
B1AL88	F155A_HUMAN	458	2	Cexo	21	-0.164
Q9UPQ8	DOLK_HUMAN	538	17	Cexo	22	3.502
P07510	ACHG_HUMAN	517	4	Cexo	22	-1.3
Q401N2	ZACN_HUMAN	412	4	Cexo	23	-0.466
Q8MH63	LAT1N_HUMAN	180	3	Cexo	23	1.03
Q495N2	S36A3_HUMAN	470	11	Cexo	24	2.151
Q0P6H9	TMM62_HUMAN	643	6	Cexo	24	2.546
P17787	ACHB2_HUMAN	502	4	Cexo	24	-1.894
P62952	BLCAP_HUMAN	87	3	Cexo	24	-2.217
Q6UXP3	TM14E_HUMAN	125	2	Cexo	24	0.839
Q495M3	S36A2_HUMAN	483	11	Cexo	25	2.318
Q96CP7	TLCD1_HUMAN	247	6	Cexo	25	-1.851
Q8N8D7	NKAI3_HUMAN	197	5	Cexo	25	1.13
Q8NHE4	VA0E2_HUMAN	81	2	Cexo	25	-2.048
O15342	VA0E1_HUMAN	81	2	Cexo	25	-1.633
A6NNB3	IFM5_HUMAN	132	2	Cexo	25	0.049
Q9Y256	FACE2_HUMAN	329	8	Cexo	26	-0.456
A0A1B0GVZ9	TM269_HUMAN	245	6	Cexo	26	0.025
Q16873	LTC4S_HUMAN	150	4	Cexo	26	0.721
Q13183	S13A2_HUMAN	592	11	Cexo	27	0.561
Q07001	ACHD_HUMAN	517	4	Cexo	27	-0.517
Q6YBV0	S36A4_HUMAN	504	11	Cexo	28	2.328
O75908	SOAT2_HUMAN	522	9	Cexo	28	2.107
Q9Y548	YIPF1_HUMAN	306	5	Cexo	29	-2.115
Q2QL34	MP17L_HUMAN	196	5	Cexo	29	1.422
Q7Z449	CP2U1_HUMAN	544	5	Cexo	29	0.959
Q9UKY4	POMT2_HUMAN	750	11	Cexo	30	0.746
Q9NWW5	CLN6_HUMAN	311	7	Cexo	31	-3.465
Q96CC6	RHDF1_HUMAN	855	7	Cexo	31	-1.781
Q9BSE2	TMM79_HUMAN	394	5	Cexo	31	0.67
Q9ULX5	RN112_HUMAN	631	3	Cexo	31	3.233
Q8WY98	TM234_HUMAN	164	4	Cexo	32	0.915
P35610	SOAT1_HUMAN	550	9	Cexo	33	0.351
Q92504	S39A7_HUMAN	469	8	Cexo	33	1.507
Q6PJF5	RHDF2_HUMAN	856	7	Cexo	33	-3.016
P20292	AL5AP_HUMAN	161	4	Cexo	33	1.005
Q9BX74	TM2D1_HUMAN	207	4	Cexo	33	2.536
Q5J8M3	EMC4_HUMAN	183	3	Cexo	33	1.454
Q9NX00	TM160_HUMAN	188	3	Cexo	33	0.375
Q9GIP4	LAT1L_HUMAN	190	3	Cexo	33	0.717
Q8WWT9	S13A3_HUMAN	602	11	Cexo	35	0.064
P09912	IFI6_HUMAN	130	2	Cexo	35	3.798
Q9BVC6	TM109_HUMAN	243	2	Cexo	38	-1.514
Q9H2F3	3BHS7_HUMAN	369	2	Cexo	38	3.93
P49810	PSN2_HUMAN	448	9	Cexo	39	-3.834
Q9Y6I8	PXMP4_HUMAN	212	6	Cexo	39	0.502
Q9BWQ6	YIPF2_HUMAN	316	5	Cexo	39	-1.172
P49069	CAMLG_HUMAN	296	3	Cexo	39	2.182
Q9HC24	LFG4_HUMAN	238	7	Cexo	42	0.036
Q9H237	PORCN_HUMAN	461	9	Cexo	44	-0.565
Q9BV10	ALG12_HUMAN	488	11	Cexo	45	3.514
Q8N6I4	TM251_HUMAN	163	3	Cexo	45	-0.762
Q08AI6	S38AB_HUMAN	406	10	Cexo	46	0.116
Q9HBL7	PLRKT_HUMAN	147	2	Cexo	48	2.299
P55061	BI1_HUMAN	237	7	Cexo	50	-0.283
