# Supplementary material for: EMC rectifies the topology of multipass membrane proteins
Source: Nat Struct Mol Biol. 2023 Nov 13;31(1):32–41. doi: 10.1038/s41594-023-01120-6 (PMC10803268; doi:10.1038/s41594-023-01120-6)
Supplement: Supplementary file 5 — Data used for plots [file 41594_2023_1120_MOESM5_ESM.xlsx]

## Sheet: Fig. 2e
WT	0.441598	SQS-glyc
WT	0.434566
WT	0.375394
ΔEMC	0.168566
ΔEMC	0.182709
ΔEMC	0.184909
Mcyt-1-S	0.241259
Mcyt-1-S	0.235836
Mcyt-1-S	0.23874
R31A	0.246434
R31A	0.269561
R31A	0.226004
WT	0.654746	GABRA1-glyc
WT	0.674269
WT	0.667564
ΔEMC	0.287622
ΔEMC	0.314217
ΔEMC	0.307952
Mcyt-1-S	0.397868
Mcyt-1-S	0.429249
Mcyt-1-S	0.456283
R31A	0.448325
R31A	0.505061
R31A	0.391294
