# Supplementary material for: EMC rectifies the topology of multipass membrane proteins
Source: Nat Struct Mol Biol. 2023 Nov 13;31(1):32–41. doi: 10.1038/s41594-023-01120-6 (PMC10803268; doi:10.1038/s41594-023-01120-6)
Supplement: Supplementary file 7 — Data used for plots [file 41594_2023_1120_MOESM7_ESM.xlsx]

## Sheet: Fig. 3a
WT	0.565044	23L-SQS
WT	0.541015
WT	0.544868
ΔEMC	0.254451
ΔEMC	0.217487
ΔEMC	0.273107
Mcyt-1-S	0.367852
Mcyt-1-S	0.326514
Mcyt-1-S	0.405292
R31A	0.381927
R31A	0.374274
R31A	0.349042
